# Supplementary material for: Probing the antigenicity of hepatitis C virus envelope glycoprotein complex by high-throughput mutagenesis
Source: PLoS Pathog. 2017 Dec 18;13(12):e1006735. doi: 10.1371/journal.ppat.1006735 (PMC5749897; doi:10.1371/journal.ppat.1006735)
Supplement: S1 Table — Mean reactivity determined by flow cytometry (FC) and ELISA, if available, is expressed as % wild-type binding level. Results from previous mapping experiments by others and those from our study are included for comparison. The percent conservation of each residue is included. Flow cytometry and ELISA analyses were performed as described in materials and methods. (XLSX) [file ppat.1006735.s005.xlsx]

## Sheet: table 
Gopal et al., Probing the antigenicity of hepatitis C virus envelope glycoprotein complex by high-throughput mutagenesis analysis
Table S1
Percent reactivity (relative to wildtype) of a panel of mAbs to E1E2 alanine mutants from current and previous studies
(cont.), mAb to continuous epitope; (discont.) mAb to discontinuous epiope.
E1 (aa 192-383) and E2 (aa 384-746) residues are separated by a blank row
Conservation score of E1E2 amino acids from 902 HCV genomes was calculated using ViPR.
1Percent conservation is relative to the genotype 1a H77 prototypic strain (see materials and methods)
*Percent reactivity realtive to wildtype was approximated based on published bar graphs or western blots													CD81 binding	<25%	26-50%	51-75%	76-150%
**Mutation to amino acid other than alanine (mutation listed next to reactivity)
			E1 mAb (cont.)	E1 mAb (discont.)	E2 mAb (cont.)					E2 mAb (discont.)				E1E2 mAbs (discont.)		Receptor
Residue	Percent Conservation1	Assay, (ref)	A4	IGH526	HCV1	AP33	AR1A	AR1B	AR2A	AR3A	AR3B	AR3C	AR3D	AR4A	AR5A	CD81-LEL	V5 tag expression
Y192	66.5188	FC	100.6	118.32	88.44	87.57	94.59	89.73	103.58	101.38	123.68	101.53	96.69	121.98	105.17	84.19	99.95
		ELISA (1)	98											103	102
Q193	48.5588	FC	90.8	105.67	54.83	70.25	83.63	93.33	88.25	90.09	83.1	99.17	69.02	117.18	100.79	51.51	81.91
		ELISA (1)	93											103	100
V194	84.1463	FC	102.78	102	92.36	91.85	78	115.06	82.16	118.16	112.79	81.48	94.52	97.83	89.93	89.48	63.04
		ELISA (1)	88											102	104
R195	90.4656	FC	119.9	126.77	78.97	89.78	90.47	100.38	112.89	97.09	112.17	107.2	84.57	95.4	68.43	67.5	81.94
		ELISA (1)	95											97	94
N196	99.8891	FC	81.92	84.62	103.42	82.51	97.47	107.88	83.23	87.12	96.38	75.13	69.41	45.58	52.55	76.74	85.17
		ELISA (1)	97											64	77
S197	49.0022	FC	95.3	102.11	97.87	116.25	96.58	109.76	111.4	100.32	106.99	108.76	86.74	101	97.63	91.39	140.51
S198	76.1641	FC	57.07	92.46	59.48	90.6	81.43	92.25	108.01	86.89	88.55	88.27	74.43	74.32	62.91	52.87	77.78
		ELISA (1)	101											91	100
G199	85.0333	FC	9.15	87.89	63.28	67.67	84.47	122.96	105.06	114.42	113.75	85.22	101.16	82.22	89.59	41.1	67.23
L200	52.7716	FC	80.75	90.67	89.16	88.04	88.8	103.06	98.99	88.89	92.29	80.93	82.99	93.61	97.35	84.12	85.86
Y201	99.7783	FC	59.79	78.06	69.78	82.99	98.01	112	114.73	91.1	99.93	83.26	75	5.94	9.45	57.44	92.61
		ELISA (1)	13											10	18
H202	78.8248	FC	32.14	82.34	58.47	77.98	75.38	86.31	98.15	81.81	102.8	96.63	74.28	79.02	82.77	58	49.51
V203	76.3858	FC	99.88	97.79	103.51	89.48	91.39	109.11	93.74	104.53	115.75	87.95	98.53	88.53	73.9	76.27	86.33
T204	100	FC	58.34	90.23	57.97	79.28	85.38	108.46	130.19	94.56	110.11	124.63	77.29	28.53	20.92	85.41	80.21
		ELISA (1)	98											14	20
N205	99.8891	FC	97.78	59.21	99.88	96.15	98	110.36	113.47	89.88	89.89	87.94	87.33	4.86	12.23	83.82	98.27
		ELISA (1)	103											4	4
D206	99.889	FC	98.6	78.89	87.9	84.81	96.26	105.65	117.63	94.84	91.54	96	87.14	23.74	37.33	85.88	78.72
		ELISA (1)	80											8	13
C207	99.8891	FC	110.12	59.65	93.82	89.41	95.33	105.57	82.22	90.76	93.14	73.08	81.37	3.52	4.02	77.31	119.61
P208	58.5366	FC	101.19	86.92	84.11	80.44	79.65	97.52	77.19	91.02	94.39	84.94	89.73	98.07	82.94	65.54	71.74
N209	99.6674	FC	101.59	71.46	85.39	79.41	82.08	97.91	80.16	73.24	64.14	70.35	68.86	53.81	56.17	52.65	88.55
		ELISA (1)	96											105	101
S210	80.9313	FC	118	85.1	86.28	87.25	90.61	97.06	89.61	101.61	106.53	78.02	90.24	90.4	107.44	72.67	59.17
S211	99.8891	FC	93.25	43.28	74.77	83.81	75.57	84.98	80.24	77.56	84.03	60.83	54.88	56.16	65.16	45.41	97.23
		ELISA (1)	91											99	99
I212	98.2262	FC	92.25	69.97	57.42	68.34	94.81	88.33	89.6	92.01	100.44	64.97	81.25	12.07	16.15	61.36	63.99
		ELISA (15)	86.2197		95.3136		84.8812	88.0759	102.036	54.9751	39.4792	48.515	48.1267	59.0426	75.571	60.9132
		ELISA (1)	100											83	104
V213	86.1419	FC	116.17	89.27	72.33	93.11	84.54	99.34	117.48	97.82	100.09	109.69	70.8	75.37	68.4	71.29	70.12
Y214	82.5942	FC	83.15	89.68	72.83	73.92	77.26	84.68	72.76	72.91	97.5	84.87	85.15	95.99	119.07	84.98	84.28
E215	85.3659	FC	95.55	43.6	86.6	89.72	85.2	102.83	99	87.96	74.8	60.52	58.41	77.95	112.61	65.37	74.15
A216	57.3171	FC	103.88	96.41	88.19	80.51	79.08	105.75	93.9	100.02	111.68	98.81	96.35	106.36	118.85	84.9	74.11
A217	57.2062	FC	85.31	99.25	61.07	61.08	86.5	94.79	94.25	99.48	96.67	109.27	85.6	105.41	79.65	61.31	77.99
D218	77.6053	FC	102.09	88.12	69.91	87.13	79.8	91.09	70.14	80.05	94.92	72.11	84.24	55.11	59.37	62.79	69.69
A219	45.3437	FC	86.84	90.32	75.48	81.13	91.07	100.28	86.03	93.92	88.73	91.81	100.14	80.33	76.28	92.79	53.24
I220	85.3659	FC	140.85	63.04	83.8	70.89	80.3	110.47	100.95	109.33	132.21	98.2	76.87	21.14	16.79	92.34	48.51
L221	75.4989	FC	110.61	93.87	88.13	60.28	81.24	101.84	114.68	101.3	105.02	85.07	76.41	97.53	103.62	82.56	62.09
		ELISA (1)	86											99	94
H222	100	FC	84.45	67.79	77.12	63.62	94.12	92.25	73.33	93.54	107.53	76.66	90.49	13.16	18.87	59.71	79.7
		ELISA (2)														108
		ELISA (1)	101											86	105
T223	48.4479	FC	89.49	99.95	79.71	90.03	100.08	113.02	122.46	108.26	109.59	94.2	87.68	96.11	82	73.63	53.33
P224	99.2239	FC	88.77	103.94	82.32	85.7	70.5	97.51	83.9	86.13	111.69	100.03	72.85	90.88	90.53	70.93	90.23
		ELISA (1)	79											101	100
G225	100	FC	79.64	80.93	84.41	88.46	88.26	91.77	78.66	97.02	87.27	82.81	79.22	36.49	33.48	49.44	76.4
		ELISA (1)	92											100	98
C226	99.8891	FC	91.98	53.4	81.13	65.86	97.87	102.35	73.43	87.04	88.69	60.46	80.54	4.83	-0.34	34.93	68.49
V227	95.7871	FC	88.36	90.44	87.29	101.62	88.43	107.79	79.69	79.7	109.32	92.73	83.86	51.97	75.58	89.46	94.21
		ELISA (1)	89											102	99
P228	100	FC	90.22	76.17	91.37	83.99	101.45	95.82	89.67	82.43	74.22	69.3	75.11	16.65	14.62	74.06	63.92
		ELISA (1)	86											74	92
C229	99.8891	FC	100.96	61.95	73.33	77.08	94.37	116.68	105.23	119.69	105.77	72.42	81.33	6.11	4.27	79.9	52.96
V230	84.3681	FC	98.13	76.08	59.78	72.87	87.78	100.08	93.15	99.06	80.05	74.76	72.62	29.81	37.57	64.08	76.56
R231	73.9468	FC	94.73	88.55	87.77	94.62	97.05	98.92	77.97	91.08	96.94	78.95	81.19	46.66	34.13	71.21	63.86
E232	71.286	FC	98.95	90.15	65.57	68.65	88.27	105.77	78.67	104	82.83	74.67	75.21	61.18	66.68	50.79	70.76
G233	66.6297	FC	90.71	91.95	68.35	76.82	94.59	99.61	65.5	94.97	105.5	72.32	81.85	80.96	81.32	77.62	75.95
N234	86.6962	FC	96.74	73.99	82.74	84.86	74.45	85.11	78.42	81.27	82.4	64.81	80.33	63.57	76.37	66.57	74.83
		ELISA (1)	87											101	97
A235	23.5033	FC	97.57	107.39	75.35	98.7	103.37	89.94	78.13	128.46	116.67	91.57	91.17	97.2	77.32	85.23	67.61
S236	87.2506	FC	92.9	77.27	58.04	76.43	84.65	96.94	84.5	101.41	90.27	60.78	65.73	61.09	66.04	58.62	54.97
		ELISA (1)	85											97	94
R237	75.2772	ELISA (15)	82	109	102	109	135	75	127	99	98	91	92	102	90	95
C238	99.7783	FC	104.67	68.72	93.17	77.63	92.62	117.38	123.15	107.18	91.63	81.6	94.19	9.16	10.43	95.32	65.42
W239	100	FC	91.12	63.11	73.11	63.25	98.03	106.33	132.65	104.27	105.61	78.5	78.17	15.04	25.18	77.87	63.46
		ELISA (1)	102											80	91
V240	74.7228	FC	97.06	83.48	104.49	85.44	97.33	99.58	105.05	98.64	114.51	81.89	95.47	103.15	99.59	106.04	76.2
A241	66.6297	FC	79.62	95.6	68.06	70.29	86.38	98.36	79.57	111.69	95.49	74.74	76.93	113.61	87.1	47.99	60.78
V242	46.7849	FC	78.94	103.24	54.87	70.8	86	103.44	97.06	91.97	89.77	93.91	87.61	87.73	101.91	61.21	83.12
T243	76.9401	FC	70.37	76.33	69.46	71.13	81.43	98.97	68.37	82.09	90.19	76.2	76.73	65.48	63.24	35.29	69.78
P244	99.0022	FC	77.05	100.3	43.98	63.32	79.6	83.5	96.96	79.32	78.95	74.37	70.69	69.75	84.99	45.77	68.83
		ELISA (1)	81											102	93
T245	85.4767	FC	74.2	76.63	67.56	64.54	89.1	98.49	62.24	104.97	87.1	88.14	82.67	87.42	82.63	45.15	86.99
V246	67.184	FC	72.87	59.22	52.46	63.31	84.42	107	65.82	85.73	88.16	72.92	87.46	51.78	45.55	30.28	60.97
		ELISA (1)	79											96	98
A247	99.4457	FC	64.42	82.3	58.22	63.34	90.18	95.27	68.65	82.82	76.72	68.47	82.3	101.47	50.11	27.54	75.06
T248	46.7849	FC	87.85	65.05	69.82	66.92	81.21	97.76	86.46	108.44	90.72	76.09	91.57	61.95	59.88	33.57	68.01
R249	71.286	FC	77.3	86.27	64.63	54.49	96.37	90.46	93.11	89.98	89.2	78.87	64.2	74.4	48.29	53.58	76.18
D250	48.2262	FC	85.47	67.99	64.22	59.36	88.1	85.59	98.89	95.04	101.44	64.34	68.1	59.41	51.48	60.57	51.88
G251	47.561	FC	88.97	68.96	73.12	75.93	71.39	83.68	87.27	93.64	81.61	65.25	79.18	59.31	57.41	78.61	85.67
K252	36.8071	FC	94.35	88.91	68.95	74.47	93.74	81.13	72.79	89.35	99	81.79	79.95	98.55	68.65	64.42	72.07
L253	46.8958	FC	68.97	94.85	52.1	65.66	78.55	90.14	96.87	90.85	81.96	101.47	90.35	110.09	68.67	58.8	78.92
P254	79.8226	FC	84.65	86.56	61.42	73.06	96.09	92.89	92.44	91.19	91.07	98.43	80.03	81.2	79.59	69.67	61.44
T255	80.9313	FC	100.82	80.2	75	82.25	83.62	98.94	111.37	86.41	100.92	93.97	90.88	88.82	93.72	71.65	71.49
		ELISA (1)	97											97	94
T256	63.3038	FC	80.2	103.18	45.04	58.56	85.7	96.26	80.63	97.98	115.1	71.66	74.42	86.4	117.17	57.87	77.64
Q257	46.4523	FC	96.84	87.19	82.68	102.19	92.59	106.31	92.41	96.2	112.27	91.1	89.4	111.57	110.78	68.47	98.95
L258	65.2993	FC	87.87	93.82	93.85	92.98	87.6	95.08	78.04	77.69	100.91	71.8	77.3	80.37	91.53	84.77	123.12
		ELISA (1)	89											91	97
R259	100	FC	91.02	90.25	78.75	75.89	82.59	106.63	101.72	104.24	105.88	79.19	73.47	78.95	94.32	76.17	46.23
		ELISA (1)	92											100	99
R260	75.1663	FC	80.76	90.05	51.23	72.5	70.46	99.57	78.71	87.82	76.18	74.94	80.71	82.07	80.14	34.04	58.07
H261	98.6696	FC	82.66	117.88	75.66	74.54	85.38	106.28	106.28	100.11	106.04	101.51	75.09	152.8	91.3	54.49	56.63
		ELISA (1)	84											107	98
I262	52.8825	FC	67.59	97.52	71.44	70.92	78.23	91.68	89.58	87.59	92.38	84.71	63.4	89.75	74.68	55.18	71.49
D263	99.8891	FC	72.09	70.41	77.45	66.63	72.15	99.22	84.29	73.99	84.12	89.55	61.52	83.96	68.15	54.69	51
		ELISA (1)	90											96	91
L264	84.0355	FC	91.24	99.93	79.15	85.19	84.49	96.78	105.56	91.64	105.37	82.13	78.48	107.66	114.67	77.77	79.06
L265	77.7162	FC	72.18	75.86	64.09	61.49	71.65	104.03	80.07	85.64	72.93	75.05	57.09	76.44	61.6	28.59	75.35
V266	98.8914	FC	104.12	71.05	55.62	78.97	67.28	95.17	55.62	71.41	75.7	68.92	57.68	85.42	76.85	54.5	68.29
		ELISA (1)	80											98	97
G267	85.5876	FC	78.05	88.16	80.21	76.09	78.55	99.18	126.19	92.65	94.62	89.41	86.62	103.18	87.06	78.78	62.97
S268	49.3348	FC	68.58	84.73	66.88	71.95	87.31	102.37	76.35	93.37	92.63	98.96	95.29	107.5	44.65	39.64	59.77
A269	100	FC	97.27	107.96	73.04	82.31	85.31	96.92	89.19	89.28	77.79	83.68	77.96	94.96	81.79	58.82	71.87
		ELISA, (1)**	62											79	96			**A-->G
T270	72.6164	FC	94.5	115.07	45.49	64.76	92.86	111.18	99.82	121.88	113.12	109.72	100.48	113.98	104.32	56.08	65.35
L271	58.0931	FC	77.15	107.28	57.24	73.21	93.17	94.24	77.01	100.67	66.42	74.6	77.42	76.79	84.49	64.56	66.4
C272	99.8891	ELISA (15)	87	81	115	100	98	83	99	116	102	82	86	88	101	82
S273	99.8891	FC	75.24	75.86	87.18	90.89	82.9	99.89	114.48	79.91	107.69	84.08	67.81	91.29	100.12	67.49	94.21
		ELISA (1)	79											84	92
A274	96.7849	FC	88.04	112.83	80.05	83.7	94.98	100.51	83.39	78.93	93.09	81.95	71.06	91.27	111.29	65.29	82.13
		ELISA (1)**	87**											104	109			**A-->G
L275	71.5078	FC	107.2	82.82	72.01	101.55	79.61	93.77	77.46	79.76	92.84	92.85	80.21	91.4	104	58.03	96.09
Y276	99.6674	FC	87.86	123.44	80.45	57.25	99.52	97.41	84.58	96.28	117.01	94.05	83.18	95.5	95.93	50.1	90.95
		ELISA (1)	88											108	101
V277	92.0177	FC	103.08	98.41	82.21	89.13	97.44	90.58	83.19	48.98	115.19	91.29	87.41	87.09	117.49	81.02	85.51
G278	100	FC	80.31	85.27	71.15	78.26	72.2	93.93	83.86	86.32	64.33	79.63	60.77	78.09	66.89	49.73	79.58
		ELISA (1)	78											79	88
D279	99.7783	FC	52.08	44.38	51.37	64.22	63.63	102.58	90.89	64.9	74.06	66.29	49.04	49.77	51.17	47.55	97.77
		ELISA (1)	49											55	82
L280	82.5942	FC	60.93	94.11	50.75	64.07	73.38	80.98	82.2	80.21	75.52	61.13	61.3	60.39	81.31	40.05	60.77
C281	100	FC	103.7	97.49	90.4	94.25	84.77	90.25	90.93	83.43	88.12	84.27	95.44	84.17	81.27	78.63	72.83
G282	100	FC	68.13	109.3	42.42	59.17	82.1	96.38	90.07	91.06	84.59	77.36	91.24	81.64	115.1	59.88	98.9
		ELISA (1)	68											97	96
S283	69.6231	FC	78.94	90.89	88.14	77.08	93.06	94.98	101.01	103.94	121.15	95.97	93.18	132.4	85.86	72.23	81.45
V284	89.2461	FC	100.04	119.28	79.78	78.65	79.36	96.97	99.35	105.16	99.94	87.97	70.39	106.07	66.78	81.42	82.05
F285	82.7051	FC	94.21	124.99	122.63	101.28	92.24	92.96	127.17	101.34	96.83	99.56	68.54	130.57	93.74	92.88	65.32
L286	87.3614	FC	102.12	97.1	93.61	98.53	73.39	102.82	86.49	74.8	103.93	75.96	68.26	100.9	98.47	62.29	81.34
V287	84.0355	FC	82.92	97.17	63.49	81.69	87.9	97.32	89.13	106.08	135.49	106.24	102.01	105.85	106.4	88.12	91.48
G288	60.3104	FC	105.4	97.95	91.85	79.19	93.17	98	94.37	96.36	106.72	131.76	91.34	114.55	129.63	77.44	74.74
Q289	100	FC	104.01	68.17	100.35	81.45	90.99	108.27	112.32	99.45	96.04	87.3	85.19	91.63	92.93	98.86	83.76
		ELISA (1)	83											102	101
L290	76.8293	FC	128.99	103.82	99.21	86.37	86.72	97.93	79.45	102.65	99.13	71.83	90.27	76.87	94.88	104.85	80.79
F291	89.357	FC	92.5	95.99	95.3	93.53	82.26	97.45	102.14	90.36	107.18	100.17	91.69	90.72	90.97	63.62	98.28
		ELISA (1)	96											81	100
T292	81.0421	FC	88.05	90.93	109.08	102.42	92.7	105.39	92.69	114.03	126.87	109.77	91.21	103.02	98.73	75.48	119.13
		ELISA (1)	87											100	101
F293	79.1574	FC	79.72	121.2	51.89	62.85	74.7	110.9	102.3	101.3	95.77	95.05	69.18	104.04	89.52	72.44	72.59
		ELISA (1)	99											108	107
S294	84.1463	FC	104	91.04	83.9	89.84	95.42	100.1	117.17	65.37	107.91	104.13	78.79	92.55	100.99	75.01	70.15
		ELISA (1)	104											89	102
P295	98.6696	FC	99.3	98.42	99.09	102.9	89.82	107.13	115.24	92.12	130.88	106.53	78.74	96.06	95.08	87.97	104.13
		ELISA (1)	106											103	103
R296	84.5898	FC	86.26	88.08	89.18	99.59	90.73	104.94	112.21	83.24	106.97	83.92	85.07	89.12	85.43	86.69	129.13
		ELISA (1)	86											108	104
R297	73.2816	FC	112.26	78.45	83.97	97.34	80.7	95.6	94.12	97.05	111.53	77.34	79.64	62.59	84.65	72.62	102.56
H298	94.3459	FC	108.89	66.93	88.79	79.96	84.69	95.01	91.32	100.17	95.76	63.51	70.65	33.89	55.23	79.68	79.34
		ELISA (2)														99
		ELISA (1)	95											95	99
W299	55.2106	FC	77.44	84.41	50.9	62.77	87.23	100.77	89.89	92.45	96.01	77.72	69.44	50.66	71.33	60.86	112.49
T300	83.9246	FC	93.35	67.33	90.09	80.3	89.96	100.53	80.65	96.64	99.03	78.59	80.78	48.61	41.94	55.99	63.65
T301	60.1996	FC	92.81	72.87	94.53	93.28	86.29	104.6	108.77	96.12	105.71	97.52	74.72	98.98	99.88	74.32	59.33
Q302	100	FC	72.4	58.66	29.49	43.5	78.31	73.37	76.22	81.34	82.18	66.58	67.9	34.5	62.43	41.09	54.68
		ELISA (15)	77.6799	182.048	100.133	94.6501	111.249	105.676	106.726	84.8907	59.0631	71.5855	84.4182	88.29	100.204	51.6593
D303	61.6408	FC	82.08	81.92	91.09	76.55	108.6	94.4	84.8	96.33	109.22	84.23	84.65	63.08	64.08	48.33	78.87
C304	100	FC	93.31	88.59	75.11	70.29	85.81	105.35	105.6	99.5	81.77	79.19	71.12	1.6	4.25	88.53	65.07
N305	100	FC	76.44	53.07	55.57	72.87	76.25	93.73	94.83	89.02	80.2	66.45	58.98	42.33	35.09	63.79	77.58
		ELISA (1)	93											91	97
C306	100	FC	92.98	88.32	109.36	81.06	90.46	109.11	102.9	114.61	100.65	63.44	79.06	5.59	6.61	78.23	85.32
S307	99.8891	FC	75.3	69.26	85.44	71.17	83.78	109.76	116.01	94.19	80.29	72.24	64.2	52.1	37.52	80.85	89.76
		ELISA (1)	93											93	98
I308	84.8115	FC	86.71	111.76	82.16	104.92	103.51	113.46	111.16	46.13	113.61	130.11	91.24	87.32	111.4	74.2	84.88
Y309	99.6674	FC	69.18	124.57	52.55	74.41	100.84	89.76	119.84	101.93	99.89	96.32	89.37	83.93	52.57	80.45	78.68
		ELISA (1)	102											67	72
P310	78.4922	FC	101.54	112.36	94.2	82.02	78.5	84.42	84.17	104.27	101.36	78.6	87.87	113.53	148.16	59.81	155.6
G311	100	FC	64.81	103	67.47	54.16	83.87	77.08	85.23	92.94	99.35	94.53	79.21	104.28	107.72	53.91	94.4
		ELISA (1)	90											103	94
H312	95.0111	FC	81.39	96.5	96.22	81.16	91.77	103.32	70.8	113.56	96.73	91.26	99.73	119.99	98.02	53.41	94.71
		ELISA (2)														117
I313	68.071	FC	87.85	156.18	105.32	115.19	99.39	104.43	114.54	45.88	124.9	106.45	86.27	161.26	149.24	88.46	106.18
T314	80.7095	FC	63.29	82.73	67.42	65.89	96.43	102.98	64.6	98.24	93.73	86.81	91.29	105.3	94.36	42.9	69.08
		ELISA (1)	94											98	101
G315	100	FC	85.42	43.62	39.9	64.42	72.3	92.77	96.26	96.02	108.95	84.74	65.34	63.01	99.17	71.4	72.81
		ELISA (1)	95											97	98
H316	98.2262	FC	87.52	6.14	96.35	101.03	81.59	97.57	95.39	81.8	95.45	86.84	75.65	63.42	59.93	61.99	98.49
		ELISA (2)														107
		ELISA (1)	94											94	100
R317	99.7783	FC	78.36	64.85	36.99	45.3	79.69	87.61	70.3	87.75	74.34	82.49	78.31	71.25	82.31	64.23	61
		ELISA (1)	87											98	100
M318	99.7783	FC	112.8	122.58	92.79	86.85	97.33	103.09	101.84	94.39	117.25	88.88	78.12	124.35	136.21	75.38	101.36
		ELISA (1)	98											98	101
A319	99.8891	FC	125.41	112.03	94.82	100.87	90.31	95.9	84.83	89.18	98.12	84.96	86.23	127.08	129.47	60.08	74.39
		ELISA (1)**	82											102	98			**A-->G
W320	100	FC	65.02	25.71	27.8	43.5	72.86	87.6	91.2	90.88	119.25	87.52	75.18	103.58	127.34	60.98	73.53
		ELISA (1)	106											104	103
D321	99.8891	FC	99.55	29.35	89.06	96.11	64.41	78.82	61.3	52.81	45.89	38.83	55.2	96.61	106.26	20.95	78.45
M322	100	FC	102.94	123.87	94.77	91.85	89.96	100.98	96.5	60.33	108.85	84.44	75.12	150.9	156.55	104.67	73.4
		ELISA (1)	102											105	107
M323	99.8891	FC	81.75	13.01	44.35	46.29	77.28	86.7	107.89	99.4	93.47	104.71	73.81	100.49	107.75	70.13	58.85
		ELISA (1)	99											104	108
M324	90.133	FC	92.08	12.72	83.8	77.26	91.81	96.37	99.15	113.78	122.31	71.82	98.23	135.86	132.29	78.95	55.03
		ELISA (1)	95											95	104
N325	98.6696	FC	95.12	46.84	88.34	95.04	78.02	101.11	96.69	90.02	112.64	112.21	79.2	99.31	118.61	80.97	63.74
		ELISA (1)	108											106	106
W326	99.7783	FC	96.31	294.99	63.5	71.72	80.97	82.58	112.68	100.53	81.14	105.42	63.25	96.55	75.95	64.83	68.69
		ELISA (1)	103											105	104
S327	99.6674	FC	81.34	51.43	71.92	78.23	98.46	95.3	75.2	90.77	86.56	81.83	38.24	87.82	46.07	48.16	79.01
		ELISA (1)	103											94	103
P328	99.8891	FC	114.76	48.17	85.81	103.39	93.35	98.53	122.49	70.88	120.33	112.58	82.94	133.49	112.8	96.89	81.68
		ELISA (1)	114											103	105
T329	94.235	FC	26.05	38.28	22.35	28.29	82.79	70.72	62.81	106.57	80.65	49.52	85.66	62.95	51.49	12.89	27.99
		ELISA (1)	106											102	101
A330	29.7118	FC	95.69	162.37	62.22	67.09	76.48	85.27	64.58	92.73	90.89	104.37	83.01	97.32	74.45	63.13	71.64
A331	72.8381	FC	102.73	142.89	75.73	77.11	92.76	87.16	113.78	98.91	113.11	83.09	87.11	95.64	93.03	69.99	112.46
L332	79.9335	FC	101.31	130.48	98.08	99.25	76.99	93.39	106.68	119.81	96.49	92.2	86.26	112.73	104.28	84.56	60.77
V333	74.7228	FC	73.89	90.31	25.61	35.33	61.17	72.23	98.17	77.39	83.2	77.61	56.51	54.14	86.66	64.46	53.65
V334	65.9645	FC	99.61	119.35	91.11	85.78	93.12	108.12	99.77	105.09	116.55	90.25	96.12	103.58	74.91	76	94.14
A335	68.1818	FC	80.52	103.18	78.56	80.09	97.98	98.33	94.85	110.97	119.42	91.79	77.26	110.61	74.4	58.9	87.81
Q336	76.2749	FC	85	22	80	83	82	99	85	87	89	82	83	95	88	85
		ELISA (15)	73.8466	193.178	95.2003	95.9509	122.092	109.449	112.031	96.7169	65.1502	78.8472	92.2593	90.8047	104.349	55.4449
L337	75.1663	FC	105.01	129.18	97.85	89.86	88.18	95.73	102.78	90.29	114.27	101.75	85.79	117.48	114.64	85.55	72.45
L338	79.2683	FC	98.98	130.7	100.89	103.07	86.13	89.24	96	101.56	96.64	82.93	92.36	116.89	92.39	92.69	78.74
R339	100	FC	79.9	102.3	63.23	69.6	74.39	96.9	87.46	81.52	85.33	87.22	83.34	66.8	69.71	60.6	93.34
		ELISA (1)	101											105	105
I340	66.0754	FC	64.02	81.65	51.88	57.81	82.94	78.82	65.86	89.31	90.41	77.18	64.07	63.38	61.26	50.3	53.26
P341	100	FC	78.58	55.86	59.51	47.48	85.04	99.41	92.18	101.01	100.3	90.37	76.29	76.34	116.48	79.42	59.13
		ELISA (1)	76											93	96
Q342	79.8226	FC	85.49	103.98	85.05	106.1	84.42	107.97	103.14	96.41	113.96	98.74	85.41	106.94	127.89	84.98	73.93
A343	70.8426	FC	88.92	86.3	88.54	98.21	88.61	103.64	97.26	80.63	107.63	79.09	90.02	83.83	110.65	80.79	61.02
I344	55.4324	FC	73.02	103.38	42.43	43.08	78.17	82.11	83.13	98.45	105.6	70.18	83.24	63.67	113.44	56.93	83.06
M345	9.20177	FC	123.95	107.14	95.78	96.54	108.53	93.38	100.56	105.68	124.24	122.53	95.36	106.41	87.83	93.91	86.65
D346	85.1441	FC	96	94	99	102	99.1197	100.182	95.2915	96.2839	93.8073	99.4521	98.6209	96.9109	99.9716	82.8848
		ELISA (15)	68.6213	200.148	94.0104	99.1154	115.885	106.741	111.849	98.4743	76.8776	77.8868	92.4168	97.705	102.616	70.5668
M347	70.7317	FC	101.23	89.35	89.48	86.56	84.21	103.3	108.88	92.41	96.66	101.35	82.5	102.95	110.99	66.78	71.55
I348	57.6497	FC	89.52	77.03	86.54	103.74	78.04	95.53	90.93	97.25	87.61	95.5	83.38	81.13	88.17	70.32	73.66
A349	75.9424	FC	127.88	72.09	89.96	123.9	75.46	101.29	100.55	82.38	93.66	66.42	73.1	102.21	112.96	68.14	121.12
G350	97.3392	FC	111.67	90.08	89.93	102.14	70.52	93.95	98.07	72.7	117.45	100.76	69.63	77.04	84.41	54.76	57.01
		ELISA (1)	99											98	100
A351	78.0488	FC	74.99	92.12	32.44	38.59	91.18	67.76	77.25	87.79	118.75	71.96	71.23	52.59	82.12	51.64	94.15
H352	99.8891	FC	93.64	75.79	87.37	88.77	64.15	73.7	81.03	68.85	80.23	61.95	60.7	56.2	66.2	58.38	74.38
		ELISA (2)														97
		ELISA (1)	90											95	94
W353	99.6674	FC	61.39	77.87	20.02	33.43	49.03	66.88	72.92	56.62	65.1	52.51	43.09	42.86	62.49	41.31	57.54
		ELISA (1)	86											94	103
G354	100	FC	94.29	79.95	60.89	54.41	70.9	78.02	82.32	83.77	90.08	80.9	64.49	58.1	89.26	56	72.62
		ELISA (1)	109											103	105
V355	91.02	FC	89.93	142.72	90.35	105.58	85.51	117.07	124.77	92.05	113.92	115.94	85.75	133.15	91.82	84.4	82.39
L356	82.4834	FC	129.48	59.81	75.8	82.74	60.22	87.78	70.19	65.03	68.4	57.84	51.61	78.97	91.4	36.51	107.26
A357	80.4878	FC	86.31	99.69	52.97	51.07	69.28	72.15	77.81	90.83	83.63	63.81	70.58	83.13	79.64	60.56	100.26
G358	96.1197	FC	108.47	65.55	103.08	80.38	82.21	87.92	100.68	115	98.84	92.11	78.24	83.85	99.19	86.83	67.45
I359	43.3481	FC	111.91	85	86.22	102.26	72.54	106.21	88.96	103.91	95.06	75.65	76.24	87.26	88.32	92.89	61.42
A360	94.9002	FC	92.58	87.7	72.44	91.97	68.7	97.26	79.98	80.99	89.42	72.54	57.41	75.73	88.37	42.8	88.33
Y361	98.6696	FC	128.86	39.5	85.28	78.16	72.48	105.93	110.63	74.6	71.87	68.77	65.91	69.57	91.04	52.25	105.38
F362	66.7406	FC	103.32	73.33	92	99.4	91.53	108.61	90.11	95.19	92.65	79.37	72.13	95.68	86.8	62.93	57.67
S363	94.1242	FC	97.53	88.91	91.27	97.44	106.23	102.88	89.3	118.91	102.72	100.71	103.21	109.68	118.95	99.37	80.26
M364	98.1153	FC	112.3	90.22	75.61	91.53	91.45	97.51	84.45	107.84	85.38	78.9	75.93	107.02	95.61	72.79	86.71
V365	66.7406	FC	97.68	75.89	76.22	74.49	88.72	93.59	85.32	95.34	105.17	85.82	86.27	101.95	97.94	54.43	104.25
G366	90.7982	FC	85.45	75.66	78.71	77.85	66.69	90.9	106	74.02	72.2	84.23	52.09	90.56	66.21	61.82	93.26
N367	85.1441	FC	90.62	113.17	77.21	105.38	89.86	95.05	116.48	89.65	109.96	85.96	89.32	98.95	93.97	86.75	76.65
W368	100	FC	93.75	116.37	80.09	80.38	68.37	82.6	77.84	71.57	68.88	80.5	69.99	64.46	75.35	56.39	92.11
A369	98.0044	FC	85.61	91.36	103.02	86.62	87.07	103.36	71.22	94.99	77.86	84.5	74.24	99.03	59.84	48.75	85.61
K370	99.8891	FC	78.88	81.42	75.16	91.19	82.21	99.49	73.8	88.28	92.19	79.21	72.91	94.62	63.67	43.1	78.99
V371	99.5565	FC	103.83	87.2	107.08	100.72	106.83	94.84	120.09	82.4	93.77	99.43	89.22	112.04	78.38	91.33	70.22
L372	66.5188	FC	122.75	98.27	91.3	97.21	83.12	88.11	97.79	83.65	79.07	84.58	68.86	96.48	100.85	62.03	88.55
V373	49.0022	FC	126.27	76.61	98.55	89.11	93.61	100.34	85.25	98.03	104.47	79.65	83.91	106.04	114.06	46.56	60.89
V374	79.2683	FC	69.82	73.32	98.09	85.09	80.76	97.83	98.84	96.85	99.52	91.86	68.82	101.21	69.17	55.82	60.16
L375	75.1663	FC	104.28	92.66	94.88	120.54	97.41	95.17	83.83	87.65	94.92	88.58	75.7	95.57	65.73	64.86	57.17
L376	88.3592	FC	103.81	113.72	84.21	101.74	73.32	95.5	70.16	89.62	106.3	84.64	82.24	116.34	106.13	71.63	75.5
L377	95.6763	FC	109.48	99.18	89.62	85.99	72.1	88.26	92	73.09	88.74	78.17	61.33	101.4	113.8	62.89	111.35
F378	85.6984	FC	92.18	106.32	102.14	104.46	76.37	84.49	110.5	73	111.87	82.52	86.57	75.32	103.75	77.43	126.28
A379	92.4612	FC	70.63	83.81	67.41	88.73	85.29	88.25	86.85	91.11	93.66	88.53	69.99	101.09	61.55	34.88	98
G380	96.4523	FC	77.3	75.5	92.96	91.22	96.8	100.74	102.21	102.88	105.69	108.14	95.67	122.33	62.33	58.32	85.82
V381	99.6674	FC	116.75	118.26	99.45	106.02	104.31	100.33	106.85	103.46	120.39	79.96	98.33	108.39	89.33	103.54	64.12
D382	95.0111	FC	115.51	62.22	41.09	67.13	73.67	94.34	79.86	70.35	74.47	73.58	52.75	81.26	77.2	64.72	132.74
A383	76.2749	FC	93.92	100.94	63.61	89.5	80.49	101.05	81.24	82.74	92.16	86.3	87.63	114.23	86.22	66.57	76.34
E384	26.3811	FC	80.16	69.56	89.04	76.91	64.05	89.87	82.39	75.92	92	85.38	60.66	126.86	95.68	70.19	89.6
T385	98.2202	FC	96.84	89.03	69.82	82.39	92.2	104.86	115.31	92.72	122.28	101.03	80.49	260.62	88.76	89.03	69.69
H386	35.3333	FC	113.83	91.54	97.63	89.43	96.74	103.72	86.99	101.56	109.4	93.04	85.8	219.09	68.52	82.91	97.97
V387	51.7778	FC	101.51	97.06	92.21	85.98	90.07	98.54	90.37	92.66	119.14	92.77	90.34	138.77	108.25	86.08	58
T388	60.7778	FC	114.5	114.89	106.58	117.98	86.16	94.51	85.46	130.73	118.94	109.31	83.66	65.96	68.94	114.43	76.47
G389	97.2253	FC	101.36	75.45	93.59	68.15	78.39	106.83	104.77	90.34	96.06	91.46	86.85	163.37	75.81	71.38	88.1
G390	80.3552	FC	107.14	93.02	100.81	99.9	85.24	112.92	131.9	97.14	106.67	103.78	65.53	151.18	82.96	107.76	52.66
S391	31.4095	FC	51.97	97.38	84.43	85.35	82.95	114.86	111.77	95.21	63.74	114.13	98.43	154.57	104.73	90.24	94.5
A392	57.3807	FC	116.8	85.81	65.77	90.24	111.45	85.89	101.74	108.75	115.48	92.96	86.75	102.16	93.33	90.87	56.05
G393	34.1842	FC	108.73	88.32	87.14	102.75	82.36	114.98	94.64	105.41	125.81	83.53	93.85	79.29	93.6	68.98	92.1
R394	43.9512	FC	96.21	85.26	116.38	100.47	91.54	117.63	115.2	113.23	107.68	111.45	107.87	140.36	103.37	87.86	91.34
T395	40.7325	FC	109.88	97.42	79.43	84.11	88.97	84.92	71.17	51.2	104.29	87.71	85.8	101.47	114.1	77.37	80.38
T396	47.1698	FC	87.8435	82.7236	95.7781	77.4278	84.4444	87.7066	98.2171	94.7635	91.6094	88.6954	93.3981	94.9115	89.373	81.9399
A397	14.8724	FC	118.06	91.19	69.81	95.85	99.3	111.56	105.17	55.41	99.85	108.78	74.94	109.24	96.02	88.58	99.17
G398	62.9301	FC	109.04	113.85	67.18	55.42	74.39	110.31	92.52	76.34	87.11	94.89	74.47	103.23	83.14	57.03	90.21
L399	43.2852	FC	88.75	98.15	78.08	109.87	98.58	108.27	126.97	116.56	133.76	123.01	103.09	144.17	127	108.35	72.39
V400	14.7614	FC	83.24	85.95	78.43	101.96	93.2	117.1	107.92	118.17	125.6	108.81	106.42	117.91	108.16	55.54	83.09
G401	27.303	FC	88.23	102.04	47.45	64.8	73.95	77.65	86.5	69.69	90.33	83.23	67.86	91.83	71.84	39.42	75.38
L402	69.7003	FC	90.63	81.07	109.13	90.24	113.78	101.24	97.91	112.99	137.81	96.21	131.22	140.82	134.51	110.23	72.94
L403	87.1254	FC	122.82	101.61	100.45	119.51	91.63	116.1	130.4	127.53	146.52	175.38	116.82	164.2	102.18	110.7	71.65
T404	35.5161	FC	105.53	93.36	90.01	107.22	93.13	100.18	119.07	123.67	139.18	121.48	78.26	126.11	110.23	85.49	65.9
P405	44.8391	FC	60.71	92.8	57.17	77.28	69.97	98.56	98.99	94.34	80.18	99.16	62.22	104.15	95.36	58.63	93.22
G406	100	FC	151.81	90.37	129.21	95.23	86.22	110.61	118.52	96.87	128.98	90.93	80.74	127.35	83.97	105.36	54.32
A407	48.8346	FC	139.85	103.79	108.27	126.67	93.48	126.47	141.93	111.31	135.3	129.63	90.73	116.68	117.24	123.82	73.54
K408	40.1776	FC	95.35	107.53	86.46	85.29	104.17	102.14	64.01	116.38	97.77	98.73	99.75	101.16	85.41	57.77	117.19
Q409	99.667	FC	88.32	96.05	75.49	78.18	89.06	117.69	99.5	100.18	107.36	88.65	76.27	99.15	78.15	72.58	69.08
N410	58.0466	FC	121.84	86.65	77.25	94.45	77.15	92.42	95.38	90.81	96.94	75.85	64.16	109.26	104.39	69.07	68.99
		ELISA (3)				64
I411	71.3651	FC	124.8	96.21	118.17	84.44	90.92	103.45	100.48	136.21	139.99	133.71	128.04	130.5	100.09	167.45	68.44
		ELISA (3)				92
Q412	91.121	FC	100.41	103.09	73.32	75.36	84.92	122.95	99.53	117.96	119.45	77.59	98.28	108.27	101.97	94.03	52.93
		ELISA* (4)			105
		ELISA (5,6)			50	59
		ELISA* (7)				150
		ELISA (3)				82
		ELISA* (8)														130
		ELISA (9)					145	48	95	53	37	85	44
		ELISA (1)	91											96	99
L413	100	FC	79.69	89.63	1.73	6.3	81.43	99.04	114.02	59.13	161.28	113.92	106.07	111.13	89.93	120.4	90.67
		ELISA* (4)			25
		ELISA (5,6)			1	1
		ELISA* (7)				25
		ELISA (3)				8
		ELISA* (8)														160
		ELISA (9)					103	109	92	88	90	111	83
		ELISA (1)	95											94	89
I414	69.7003	FC	84.9	109.02	89.6	60.29	80.14	102.7	101.31	133	140.61	137.05	113.76	124.26	108.5	91.65	96.2
		ELISA* (4)			119
		ELISA (5,6)			51	4
		ELISA* (7)				80
		ELISA (3)				69
		ELISA* (8)														130
		ELISA (9)					128	147	180	132	116	207	126
		ELISA (1)	79											87	91
N415	95.5605	FC	79.59	84.83	36.88	19.88	83.82	102.38	72.17	87.81	99.05	98.91	102.25	135.12	61.49	47.35	96.02
		ELISA* (4)			122
		ELISA (5,6)			1	0
		ELISA* (7)				20
		ELISA (3)				27
		ELISA* (8)														100
		ELISA* (10)**														145		**N-->D
		ELISA (9)					106	131	122	103	89	138	131
		ELISA (1)	94											94	85
T416	84.1287	FC	87.32	94.58	66.74	53.06	81.71	104.89	87.2	120.75	108.5	108	94.27	106.66	87.35	92.58	72.31
		ELISA* (4)			135
		ELISA (5,6)			76	18
		ELISA* (7)				60
		ELISA (3)				72
		ELISA* (8)														140
		ELISA* (10)**														200
		ELISA (9)					23	99	99	82	41	152	90
		ELISA (1)	99											95	102
N417	97.5583	FC	67.79	78.4	25.32	49.86	67.4	96.27	101.8	94.36	101.3	86.78	81.27	81.05	83.29	41.31	97.5
		ELISA* (4)			135
		ELISA (5,6)			33	36
		ELISA* (7)				35
		ELISA (3)				87
		ELISA* (8)														110
		ELISA* (10)**														165		**N-->S
		ELISA (9)					17	54	58	64	65	73	74
		ELISA (1)	81											92	103
G418	99.778	FC	74.71	95.71	2.9	2.67	88.25	82.68	103.84	120.33	157.56	130.62	129.72	122.22	94.18	110.46	50.61
		ELISA* (4)			78
		ELISA (5,6)			-3	2
		ELISA* (7)				5
		ELISA (3)				5
		ELISA* (8)														130
		ELISA (9)					51	143	83	86	47	188	60
		ELISA (1)	88											97	101
S419	99.4451	FC	87.49	94.55	54.52	59.36	57.68	92.3	97.32	92.13	88.55	96.32	83.07	99.45	68.19	23.26	79.57
		ELISA* (4)			145
		ELISA (5,6)			57	58
		ELISA* (7)				85
		ELISA (3)				79
		ELISA* (8)														75
		ELISA (9)					84	118	93	92	83	102	73
		ELISA (1)	90											95	101
W420	100	FC	100.78	101.57	1.66	-0.9	103.76	111.95	121.95	101.08	112.06	124.64	68.5	154.59	95.58	4.02	70.88
		ELISA* (4)			15
		ELISA (5,6)			-3	-1
		ELISA* (7)				8
		ELISA (3)				0
		ELISA* (8)														5
		ELISA (9)					141	41	80	78	65	78	68
		ELISA (1)	82											99	91
H421	99.889	FC	85.5	77.74	79.22	46.84	84.76	103.39	119.3	86.69	73.83	84.29	89.32	48.67	56.31	2.48	88.8
		ELISA* (4)			120
		ELISA (5,6)			109	16
		ELISA* (7)				100
		ELISA (3)				60
		ELISA* (8)														35
		ELISA (2)														16
		ELISA (9)					167	72	84	88	53	91	87
		ELISA (1)	87											95	92
I422	96.2264	FC	103.71	92.9	81.88	88.63	78.36	107.35	126.71	131.26	170.34	118.22	119.36	129.83	87	4.58	54.47
		ELISA (15)	89.532		76.6134		97.0492	110.281	103.438	73.1633	68.2192	75.9598	69.9547	111.065	112.539	13.3029
		ELISA* (4)			105
		ELISA (5,6)			15	54
		ELISA* (7)				85
		ELISA (3)				72
		ELISA* (8)														45
		ELISA* (10)**														90		**I-->L mutation
		ELISA (9)					106	58	95	113	78	111	113
		ELISA (1)	95											97	93
N423	100	FC	108.51	109.33	117.65	80.11	57.72	99	78.04	85.53	76.04	75.48	84.4	84.6	45.66	43.18	64.47
		ELISA* (4)			85
		ELISA (5,6)			125	77
		ELISA* (7)				75
		ELISA (3)				80
		ELISA* (8)														65
		ELISA (9)					79	38	69	60	35	84	65
		ELISA (1)	84											94	93
S424	15.9822	FC	102.8	108.57	95.09	97.79	134.33	103.48	86.9	48.31	27.64	36.1	21.37	80.33	117.49	11.97	73.5
		ELISA (3)				69
		ELISA* (8)														20
		ELISA (9)					103	103	91	5	7	7	6
T425	100	FC	89.86	98.47	87.77	78.23	104.59	72.2	79.28	7.64	-1.91	8.77	6.04	93.79	101.76	3.11	110.25
		ELISA (3)				100
		ELISA (1)	101											99	99
A426	98.6681	FC	85.36	99.27	100.43	86.74	106.09	101.31	88.38	86.36	82.46	88.3	84.2	120.51	82.87	40.04	88.45
		ELISA (3)				73
L427	100	FC	73.45	102.67	78.76	62.79	110.42	107.53	98.7	24.79	-2.04	26.02	2.66	100	125.13	1.27	51.27
		ELISA (3)				103
		ELISA (1)	103											105	97
N428	98.2242	FC	88.85	114.58	71.13	61.7	127.43	79.96	90.25	4.02	2.3	3.03	0.76	91.05	103.56	1.87	85.27
		ELISA (3)				80
		ELISA (1)	104											100	100
C429	99.889	FC	83.8	98	96.02	87.24	113.1	71.84	73.7	0.51	-1.49	1.19	-0.76	82.69	85.32	3.12	88.05
		ELISA (3)				141
		ELISA (11)														2
N430	97.561	FC	81.87	94.72	98.85	81.67	81.28	87.42	98.56	89.88	21.13	61.25	16.96	101.19	87.2	11.89	59.89
		ELISA (3)				83
E431	10.7539	FC	120.02	76.85	83.33	97.16	76.5	104.01	117.29	101.18	87.79	82.63	108.34	72.3	82.73	40.41	74.62
		ELISA (3)				66
S432	96.5632	FC	83.27	121.23	45.07	64.54	81.1	81.28	72.32	67.7	18.96	54.92	27.87	92.13	118.47	17.75	101.05
		ELISA (3)				94
L433	94.1242	FC	96.44	94.94	60.15	101.09	94.98	111.93	85.78	107.32	105.62	102.74	102.2	124.51	114.44	102.17	75.65
		ELISA (3)				92
N434	40.4656	FC	93.93	106.35	84.81	94.21	46.42	87.89	82.84	94.84	69.63	53.15	48.89	92.45	105.01	32.07	122.51
		ELISA (3)				61
T435	97.0067	FC	74.76	90.67	62.03	58.39	92.79	89.32	105	86.59	115.42	97.07	60.97	95.68	101.58	73.66	102.45
		ELISA (3)				66
		ELISA (1)	108											102	97
G436	99.8891	FC	110.71	93.25	85.59	92.9	108.5	92.24	80.36	0.35	19.3	31.27	11.89	99.38	126.65	4.83	62.78
		ELISA (3)				71
		ELISA (12)														50-75/ <25
		ELISA (1)	110											106	99
W437	45.7871	FC	89.16	113.47	95.01	76.57	127.12	104.21	129.05	4.01	-1.49	7.84	4.33	162.8	149.92	3.06	62.69
		ELISA (3)				91
		ELISA (12)														<25/ <25
L438	42.4612	FC	80.71	100.28	73.86	75.13	116.12	89.13	120.47	1.54	95.59	3.63	15.78	133.58	134.95	3.51	65.68
		ELISA (3)				83
		ELISA (12)														<25/ <25
A439	96.5632	FC	93.82	84.93	81.79	70.26	92.47	101.21	102.44	97.56	93.42	87.94	61.15	99.54	116.95	57.28	60.36
		ELISA (3)				93
		ELISA (12)														75-100/ 75-100
		ELISA (1)**	102											106	101			**A-->G
G440	56.2084	FC	104.53	79.5	85.78	81.21	84.43	76.27	80.84	19.55	14.6	20.32	8.44	86.93	106.75	-1.72	81.88
		ELISA (3)				69
		ELISA (12)														50-75/ <25
L441	99.8891	FC	104.93	69.31	123.89	109.87	101.76	99.86	102.34	0.44	-1.68	0.56	-0.4	123.18	132.63	-3.59	66.85
		ELISA (3)				80
		ELISA (12)**														<25/ <25		**L-->V mutation
		ELISA (1)	95											102	103
F442	81.2639	FC	92.66	95.87	121.4	95.55	109.44	109.17	122.29	0.1	0.17	0.33	-0.88	152.59	149.08	1.05	84.16
		ELISA (3)				89
		ELISA (12)														<25/ <25
		ELISA (1)	100											106	104
Y443	97.6718	FC	99.28	85.92	93.48	88.86	113.68	92.69	102.84	116.65	126.8	15.38	71.86	150.75	139.67	4.34	57.55
		ELISA (3)				79
		ELISA (12)														50-75/ <25
Q444	0.221729	FC	109.09	109.13	96.64	99.95	96.25	105.37	99.12	103.31	115.13	90.16	84.32	90.96	95.11	59.89	77.01
		ELISA (3)				78
H445	53.7694	FC	102.15	101.52	103.59	94.88	96.83	105.63	131.46	103.57	82.05	83.71	77.6	105.52	91.42	61.48	84.89
		ELISA (3)				97
K446	64.745	FC	99.4	104.29	75.67	82.85	80.67	98.57	137.62	105.7	101.14	114.25	87.78	89.74	99.05	102.06	82.33
		ELISA (3)				94
F447	96.0089	FC	76.49	85.79	57.26	65.26	72.71	92.86	106.14	109.99	148.78	127.18	102.9	110.98	75.92	65.79	66.1
		ELISA (1)	97											100	92
N448	98.6696	FC	93.67	84.29	47.67	65.48	67.38	92.05	79.06	83.06	75.62	96.56	56.89	73.11	95.26	38.41	90.72
		ELISA (1)	90											95	92
S449	86.2528	FC	78.08	95.72	38.79	55.76	79.62	87.51	96.72	103.46	111.8	82.15	93.25	69.68	85.45	103.61	68.15
S450	91.5743	FC	83.19	72.15	66.66	87.06	80.28	88.8	68.87	72.95	51.69	49.83	47.35	52.46	45.43	26.28	82.1
G451	99.7783	FC	76.03	89.82	35.94	61.63	78.09	80.11	114.75	99.74	110.29	98.69	76.6	61.13	98.46	75.42	73.88
C452	99.7783	FC	83.622	100.048	92.2897	60.2257	75.9075	67.3813	81.5508	55.0133	70.8025	78.7285	73.2385	53.1878	41.4435	49.576
		ELISA (11)														103
P453	84.4789	FC	65.47	88.73	39.14	49.59	91.1	84.51	106.15	77.4	106.04	85.57	71.53	90.97	91.21	68.56	64.98
E454	87.9157	FC	86.64	90.28	61.06	59.73	67.31	80.61	127.36	99.73	89.49	97.77	75.95	89.56	98.65	73.22	60.49
R455	98.7805	FC	111.98	104.59	78.69	85.41	133.43	102.48	112.37	66.97	61.75	68.28	38.78	118.64	131.66	25.6	67.83
L456	50.1109	FC	100.54	79.81	69.99	76.72	98.83	96.72	82.22	88.3	92.09	86.07	67.16	124.8	78.96	52.24	71.18
A457	76.2749	FC	119.87	93.6	108.36	120.06	101.59	107.45	102.02	82.4	83.24	93.08	75.05	110.28	92.95	80.21	132.57
S458	90.133	FC	109.12	69.36	90.9	83.07	70.67	89.22	62.73	99.99	105.19	69.37	78.11	87.95	91.67	70.37	96.48
C459	99.8891	FC	87.88	71.09	93.45	104.78	79.99	96.6	123.91	38.22	24.51	24.94	17	9.93	6.68	9.89	78.53
		ELISA (11)														26
R460	78.8248	FC	92.78	105.96	120.23	127.32	98.08	109.87	120.38	102.75	105.1	107.2	72.61	109.89	96.68	54.79	77.57
R461	14.4124	FC	96.35	96.6	79.29	90.93	107.99	109.79	113.17	114.49	109.81	106.1	91.6	125.08	122.44	86.01	69.12
L462	69.0687	FC	105.42	92.4	84.1	90.85	116.21	117.52	98.88	98.86	101.45	125.1	76.61	66.77	80.87	99.72	73.73
T463	32.0399	FC	89.87	98.45	87.57	87.36	99.71	102.03	109.03	99.88	97.39	90.91	83.53	98.92	97.74	50.56	65.85
D464	51.1086	FC	85.11	85.01	84.35	74.75	80.56	94.57	83.51	70.68	72.28	68.2	63.83	70.54	62.83	53.05	86.69
F465	96.8958	FC	126.04	55.99	104.75	87.75	78	96.09	123.68	109.17	114.25	82.53	97.68	31.17	45.65	87.28	76.14
A466	33.9246	FC	83.98	96.32	81.13	79.25	104.34	96.61	94.34	93.85	102.5	77.8	71.46	66.55	75.66	70.7	97.54
Q467	84.8115	FC	105.01	70.34	71.98	75.27	87.86	112.21	82.28	90.33	80.77	60.51	68.09	33.25	37.44	56.65	103.04
G468	100	FC	83.24	86.84	80.71	67.62	78.95	100.08	74.78	88.57	73.51	64.39	75.73	62.14	64.38	40.81	80.04
W469	97.561	FC	77	78.06	78.61	87.78	101.31	102.89	66.38	84.75	85.93	74.29	66.37	98.34	69.73	39.49	87.09
G470	99.6674	FC	87.71	92.8	76.8	97.59	80.75	93.76	107.48	107.05	75.63	79.34	86.02	78.34	88.5	57.72	80.77
P471	80.4878	FC	80.63	87.29	57.83	62.7	90.28	104.82	103.28	97.07	100.57	87.1	64.59	73.64	91.11	67.62	72.41
I472	74.1685	FC	100.4	81.21	62.46	54.08	90.04	106.45	99.16	114.68	126.43	89.01	80.41	32.83	34.94	107.69	78.58
S473	44.1242	FC	85.59	104.77	91.48	86.24	86.05	86.9	96.43	100.1	92.12	91.68	73.19	93.11	74.7	77.77	82.2
Y474	71.7295	FC	78.63	84.89	45.99	52.7	73.69	85.67	111.4	103.4	107.49	70.38	87.02	51.81	95.14	71.83	74.21
		ELISA* (13)														>75
A475	62.6386	FC	94.31	91.21	88.49	91.45	90.54	98.58	85.02	94.3	103	82.33	86.61	99.56	86.97	77.22	70.21
N476	26.7184	FC	122.59	75.78	106.38	100.04	84.35	95.48	86.32	78.26	101.16	65.47	78.42	97.07	86.28	81.72	65.25
G477	0.665188	FC	83.95	91.36	42.34	44.24	100.76	80.97	99.34	106.84	105.54	79.19	67.19	66.75	107.69	55.56	87.44
S478	10.9756	FC	66.54	88.5	28.57	38.16	73.42	84.24	71.71	74.58	87.86	76.64	62.28	62	76.52	63.04	74.04
G479	59.6452	FC	94.23	98.21	60.32	64.42	94.1	87.9	102.93	95.5	119.49	97.14	74.96	78.95	100.72	83.62	94.07
L480	7.5388	FC	103.5	90.08	102.07	79.48	92.83	93.64	85.41	108.58	94.54	76.75	73.61	94.45	113.99	80.46	94.66
D481	77.1619	FC	105.57	93.05	98.68	110.61	76.44	91.16	84.76	109.32	97.86	94.87	84.76	103.77	81.7	98.39	90.77
		ELISA* (13)														>75
E482	6.54102	FC	90.46	88.92	102.21	106.7	80.35	88.85	128.13	89.18	92.2	77.93	72.63	64.85	71.06	103.08	69.11
R483	94.7894	FC	94.62	105.45	128.11	121.06	111.4	129.78	102.65	120.59	110.55	103.27	88.14	159.51	133.48	70.25	70.96
		ELISA* (8)														100
		ELISA (9)					64	32	68	114	97	96	151
		ELISA* (13)														>75
		ELISA (1)	54											90	100
P484	99.0022	FC	111.23	100.68	109.65	98.15	74.23	91.64	84.25	85.16	83.74	127.23	64.03	58.79	61.93	62.88	89.18
		ELISA* (8)														90
		ELISA (9)
		ELISA (1)	53											90	98
Y485	99.5565	FC	101.57	88.18	103.41	104.63	44.29	125.61	95.85	1.11	115.69	93.22	99.13	63.1	61.49	104.69	88.81
		ELISA* (8)														125
		ELISA* (13)														>75
		ELISA (9)					17	30	67	124	125	112	145
		ELISA (1)	49											93	91
C486	99.7783	FC	114.66	80.87	113.09	118.13	84.66	125.63	146.34	126.35	123.6	111.5	119.88	9.95	7.6	152.42	110.1
		ELISA (11)														110
W487	99.5565	FC	116.14	98.01	108.59	93.99	95.37	110.14	153.81	107.07	119.7	94.89	89.66	10.03	15.24	121.73	107.46
		ELISA* (8)														135
		ELISA* (13)														>75
		ELISA (9)					89	70	93	109	113	64	119
		ELISA (1)	72											42	73
H488	98.5588	FC	88.12	102.2	86.88	96.12	68.71	91.46	101.28	91.69	88.9	77.04	89.79	70.63	68.16	67.27	102.5
		ELISA* (8)														120
		ELISA (2)														77
		ELISA* (13)														>75
		ELISA (9)					91	63	72	90	90	48	123
		ELISA (1)	57											88	103
Y489	99.4457	FC	131.92	112.14	132.26	122.36	101.19	109.4	161.81	93.65	100.27	113.87	97.69	106.92	75.14	101.51	152.27
		ELISA* (8)														115
		ELISA* (13)														>75
		ELISA (9)					189	52	138	111	53	98	113
		ELISA (1)	47											97	105
P490	65.9645	FC	117.27	107.86	117.15	111.73	85.29	105.56	84.08	104.29	116.45	104.96	86.74	85.77	96	113.71	165.83
P491	100	FC	104.78	105.54	88.44	82.83	74.08	101.85	115.83	85.55	76.57	95.04	76.27	97.39	61.3	92.37	74.51
		ELISA* (8)														115
		ELISA (9)					119	118	123	161	178	173	204
		ELISA (1)	44											86	103
R492	42.1286	FC	76.06	100.52	88.82	100.33	98.6	107.27	102.06	96	135.69	97.82	84.56	125.02	93.75	101.3	81.62
		ELISA* (13)														>75
P493	92.7938	FC	94.72	92.62	86.76	109.84	63.67	98.94	81.63	71.34	65.64	64.53	54.85	95.24	77.08	40.96	118
C494	99.7783	FC	104.44	84.77	95.16	82.39	-0.55	4.31	29.68	-0.1	-0.03	1.83	-0.42	0.61	-0.48	2.93	88.38
		ELISA (11)														5
G495	89.1353	FC	121.6	96.86	90.85	70.31	25.12	57.99	75.68	49.74	60.2	47.98	41.45	51.67	51.26	38.16	77.99
I496	79.1574	FC	98.54	87.5	100.01	99.68	21.6	40.63	63.69	9.9	17.54	14.61	12.59	55.54	68.66	0.57	81.48
V497	92.7938	FC	70.14	77.92	79.37	79.16	3.85	16.4	30.16	3.54	-0.03	7.93	4.07	15.61	4.89	4.58	88.28
P498	85.255	FC	97.46	100.95	90.75	81.92	45.03	81.72	70.57	62.6	47.53	54.09	48.39	83.27	57.11	38.51	86.32
A499	99.5565	FC	98.5	98.17	89.27	96.7	82.2	77.6	69.28	25.62	22.61	20.1	17.43	71.46	101.53	14.35	101.09
K500	25.0554	FC	99.55	74.17	110.01	92.23	86.65	82.02	89.77	74.75	74.97	67.3	51.71	102.08	99.13	33.47	99.16
		ELISA	77.9083	180.93	92.9971	104.545	120.783	108.425	108.158	88.7654	55.8606	64.8707	84.3953	93.3011	105.268	31.4029
S501	33.0377	FC	81.13	99.47	101.68	98.55	63.4	81.97	79.47	62.67	51.83	57.3	45.9	86.3	90.39	40.57	81.7
		ELISA (1)**	88											99	107			**S-->N
V502	99.2239	FC	88.12	92.3	88.32	92.19	13.42	22.99	40.08	2.41	0.35	3.11	2.23	33.23	28.22	3.59	80.95
C503	99.8891	FC	90.6	116.15	112.08	109.71	200.89	89.09	111.36	-1.43	-2.65	2.18	-0.31	182.2	133.6	0.49	73.64
		ELISA (11)														4
G504	99.8891	FC	109.42	89.27	103.43	110.91	5.9	9.36	20.84	-0.09	-1.21	8.78	-0.78	13	4.38	2.67	99.61
P505	100	FC	112.94	109.58	136.42	137.73	35.19	53.95	57.64	18.54	10.04	12.87	4.52	54.95	63.32	0.79	119.64
V506	100	FC	104.31	100.58	91.4	106.41	2.17	14.1	29.21	7.69	2.74	1.29	1.15	14.16	8.98	3.73	145.73
		ELISA (1)	100											80	99
Y507	97.6718	FC	91.07	81.34	111.93	106.08	2.25	12.83	33.2	2.17	-0.4	10.16	3.86	19.01	15.11	4.47	95.58
C508	99.7783	FC	89.84	88.24	115.83	58.94	-1.2	1.96	33.25	-1.31	-0.35	3.64	-1.19	3.25	-0.87	3.49	78.71
		ELISA (11)														1
F509	99.7783	FC	97.47	84.09	62.88	103.37	-1.68	1.14	27.85	3.09	-1.66	1.73	-0.42	4.07	0.33	3.19	89.24
T510	99.6674	FC	93.02	95.12	77.05	107.26	13.15	48.02	56.62	32.58	32.65	38.61	26.43	52.33	47.17	13.55	145.08
P511	100	FC	98.64	99.22	62.14	80.44	-0.17	3.06	22.1	0.97	5.12	2.15	1.27	4.29	0.38	1.57	141.7
S512	98.7805	FC	92.48	91.82	51.83	80.98	61.95	80.18	60.3	57.1	76.55	86.23	51.85	74.37	72.53	39.27	66.84
P513	100	FC	94.59	95.42	53.65	58.03	42.61	58.55	63.65	41.43	41.7	29.44	30.19	39.84	12.98	31.11	105.88
V514	99.3348	FC	108.2	75.46	75.4	87.21	11.87	35.43	36.3	33.81	28.75	24.48	23.74	32.74	33.56	5.4	74.73
V515	97.561	FC	116.03	108.78	89.2	86.24	71.26	83.89	102.45	32.86	33.59	40.5	22.18	88.57	83.53	6.31	82.14
V516	98.8914	FC	105.24	94.95	96.46	111.21	11.81	44.63	69.03	14.1	9.57	19.91	7.1	60.69	55.91	8.38	53.13
G517	100	FC	90.87	103.79	94.1	92.25	28.05	93.95	93.4	55.89	20.56	57.8	42.74	102.38	91.01	59.55	73.28
T518	99.5565	FC	113.99	99.05	100.41	106.92	102.51	117.09	135.74	25.07	15.63	34.21	10.85	119.32	134.89	2.02	55.25
T519	100	FC	121.25	97.53	96.87	119.23	3.23	79.37	103.63	34.02	31.71	59.55	27.93	114.39	132.98	8.46	64.7
D520	95.898	FC	114.71	104.66	107.5	100.64	170.48	85.17	129.21	24.78	13.95	21.2	13.37	117.02	113.62	4.17	111.19
R521	65.2993	FC	110.09	107.89	94.01	95.67	88.97	119.95	85.22	99.23	85.28	87.57	77.26	102.53	117.58	65.1	81.76
S522	33.2594	FC	112.21	85.82	93.35	95.58	78.84	88.91	92.89	97.23	92.39	62.99	86.52	85.72	95.6	69.21	67.61
G523	99.6674	FC	82.1	99.39	76.74	99.17	137.5	64.58	94.58	33.94	15.1	22.8	17.07	92.4	97.93	7.26	118.03
		ELISA* (8)														15
		ELISA (9)					112	33	129	19	49	38	48
		ELISA (1)	51											97	102
A524	46.4523	FC	87.29	107.23	82.77	76.25	86.22	88.15	102.84	64.4	89.82	101.66	72.23	100.02	107.42	71.68	78.83
P525	99.6674	FC	89.06	91.47	75.42	72.48	128.23	69.99	79.63	79.16	70.35	69.64	58.41	103.24	104.19	46.04	69.75
		ELISA (15)	47.9745		95.3351		106.393	61.5333	105.858	62.2528	39.7242	47.8707	51.2908	114.41	115.979	38.7308
		ELISA* (8)														85
		ELISA (9)					101	33	109	0	26	16	53
		ELISA (1)	45											96	100
T526	99.4457	FC	81.74	100.62	68.14	88.85	123.28	93.2	107.1	59.64	62.08	47.39	42.39	98.95	113.85	11.39	147.39
		ELISA (3)				97
		ELISA* (8)														35
		ELISA (9)					81	48	101	111	82	123	135
		ELISA (1)	56											97	98
Y527	96.4523	FC	61.67	85.78	47.79	84.91	161.41	81.81	80.07	47.48	44.65	42.24	46.74	89.24	96.74	2.44	130.46
		ELISA (3)				95
		ELISA* (8)														5
		ELISA* (13)														<25
		ELISA (9)					61	83	149	163	119	54	119
		ELISA (1)	42											97	96
S528	25.1663	FC	87.78	105	62.08	73.01	99.3	86.36	85.07	73.29	54.56	73.39	64.3	110.72	82.53	37.77	127.35
		ELISA (3)				96
W529	97.561	FC	101.32	92.31	70.16	66.95	143.51	127.46	116.9	5.69	6.3	15.46	14.44	107.86	158.04	2.1	78.68
		ELISA (15)	48.2114		97.5935		77.377	89.7636	105.158	0.509239	0.380281	6.4567	2.81185	116.838	105.115	2.51185
		ELISA (3)				102
		ELISA* (8)														5
		ELISA* (13)														<25
		ELISA (9)					367	94	132	194	80	51	88
		ELISA (1)	41											79	87
G530	99.8891	FC	134.23	96.28	94.91	101.11	127.08	84.68	104.55	3.7	3.48	3.11	3.27	103.77	97.32	6.89	55.62
		ELISA (3)				99
		ELISA* (8)														5
		ELISA (9)					227	50	53	9	14	0	24
		ELISA (1)	54											98	105
A531	12.306	FC	87.69	95.95	78.4	80.18	102.92	90.8	93.67	95.99	91.41	116.38	81.69	115.83	104.41	66.77	79.15
		ELISA (3)				96
N532	96.8958	FC	78.66	78.27	72.92	80.11	42.48	90.47	63.39	102.77	91.66	60.93	90.12	77.82	68.37	105.32	104.68
		ELISA (3)				107
		ELISA* (8)														120
		ELISA (9)					82	73	58	121	132	129	159
		ELISA (1)	45											95	104
D533	33.2594	FC	107.39	95.27	67.81	84.46	64.44	96.7	80.53	75.24	72.44	84.06	63.64	83.69	94.38	52.71	96.1
		ELISA (3)				110
		ELISA* (8)														90
		ELISA* (13)														>75
		ELISA (9)					101	90	60	89	101	66	146
		ELISA (1)	51											97	101
T534	93.5698	FC	98.32	87.05	77.77	93.23	44.17	90.03	76.92	92.47	118.01	138.77	82.96	90.1	70.81	106.44	72.56
		ELISA (3)				109
		ELISA* (8)														145
		ELISA (9)					100	49	84	126	113	119	181
		ELISA (1)	59											94	101
D535	99.8891	FC	91.62	117.48	104.2	101.52	115.11	92.23	104.51	2.58	0.43	10.31	2.38	110.93	90.86	3.45	84.56
		ELISA (3)				100
		ELISA* (8)														0
		ELISA* (13)														<25
		ELISA (9)					235	121	133	0	20	0	32
		ELISA (1)	58											97	105
V536	98.5588	FC	107.6	101.91	103.68	113.82	35.31	70.13	65.99	31.02	27.63	26.6	21.7	61.16	53.1	17.01	119.09
		ELISA (3)				104
F537	67.6275	FC	75.14	54.66	66.23	63.41	2.32	7.15	24.58	2.06	-0.5	4.85	0.49	11.89	9.93	3.98	93.82
		ELISA (3)				92
V538	43.2373	FC	99.87	109.73	97.75	93.9	11.37	55.24	62.56	47.39	30.73	43.38	41.77	49.41	43.35	24.7	191.3
		ELISA (3)				110
		ELISA* (8)														60
		ELISA (9)					17	52	62	47	67	34	95
		ELISA (1)	63											82	105
L539	99.7783	FC	115.13	82.56	98.72	92.62	-2.28	1.67	31.35	0.66	-1.95	-0.45	0.41	2.97	4.08	-2.63	70.89
		ELISA (3)				75
N540	90.2439	FC	75.8	80.2	60	61.91	-1.01	40.21	33.28	22.41	16.3	22.19	15.16	31.38	34.94	13.77	107.65
		ELISA (15)	42.0946		88.5871		-0.367583	71.1108	50.5783	25.6964	7.85827	12.0744	17.6342	54.9742	88.4561	8.29866
		ELISA (3)				79
		ELISA* (8)														60
		ELISA (9)					0	25	30	22	29	0	56
		ELISA (1)	63											71	101
N541	70.1774	FC	90.87	105.14	85.36	63.05	107.79	77.81	110.19	99.33	137.81	118.92	99.31	104.28	93.45	106.84	78.62
T542	89.4678	FC	58.8	65.11	60.22	68.62	-1.17	21.6	54.45	42.78	33.56	25.17	42.78	39.05	38.18	24.5	75.94
R543	99.3348	FC	95.04	95.84	58.95	81.9	77.88	73.4	146.53	96.16	97.38	76.98	81.23	5.86	1.69	115.9	110.09
		ELISA* (8)														115
		ELISA (9)					239	135	125	195	265	111	276
P544	99.8891	FC	85.27	105.78	45.38	64.71	11.19	5.5	127.14	84.92	100.5	80.11	74.54	20.79	18.21	92.55	145.82
		ELISA* (8)														120
		ELISA (9)					69	16	126	241	303	158	318
P545	99.6674	FC	89.09	82.29	92.47	83.37	18.25	7.35	141.58	90.08	105.62	86.2	79.87	19.3	25.7	71.75	104.15
		ELISA (15)	53.7797		95.3773		64.4928	66.4051	100.329	48.0168	28.3398	38.2985	38.9286	87.5272	94.9133	25.0034
		ELISA* (8)														115
		ELISA (9)					74	20	106	212	321	159	307
		ELISA (1)	57											76	101
L546	43.6807	FC	106.91	64.14	108.59	79.81	89.5	106.49	73.86	98.06	121.74	69.51	85.89	100.37	109.07	89.84	67.43
G547	100	FC	74.86	71.62	44.48	62.9	18.4	22.03	117.02	70.51	58.45	66.41	61.21	20.09	30.81	53.09	89.51
		ELISA* (8)														75
		ELISA (9)					34	0	83	115	177	64	202
		ELISA (1)	75											68	100
N548	16.1863	FC	109.05	75.94	105.08	94.81	22.62	-1.85	101.53	89.01	87.7	81.27	74.31	62.56	69.83	48.89	85.62
W549	99.5565	FC	96.47	55.37	89.37	89.61	-2.65	-1.81	130.44	83.1	83.53	83.89	76.7	25.72	30.91	61.27	98.43
		ELISA* (8)														100
		ELISA* (13)														>75
		ELISA (9)					0	0	151	207	228	155	274
		ELISA (1)	91											87	103
F550	98.2262	FC	90.99	103.67	62.18	67.69	3.72	11.36	64.16	29.56	24.49	25.09	18.51	12.58	14.79	22.08	78.23
		ELISA* (8)														35
		Pull-down, ELISA* (13)														50-75
		ELISA (9)					379	257	156	218	259	134	320
		ELISA (1)	118											72	102
G551	99.8891	FC	81.48	98.43	59.9	84.17	8.7	15.94	66.48	32.2	28.42	26.72	18.73	12.57	18.04	13.06	87.95
C552	99.8891	FC	61.54	52.75	72.85	59.66	-1.4	2.93	12.42	1.87	1.34	4.92	0.96	3.56	0.3	3.53	87.08
		ELISA (11)														0
T553	92.0177	FC	85.1	92.45	71.98	71.01	57.6	79.99	77.72	53.03	44.35	44.19	32.95	67.69	88.36	24.94	63.28
W554	99.8891	FC	100.84	78.29	86.52	95.63	-0.41	-0.27	26.27	-0.93	-2.26	0.46	-1.81	3.03	-0.24	1.75	72.51
M555	99.8891	FC	52.04	69.85	70.58	66.48	30.5	54.31	31.62	30.86	2.56	26.12	12.78	39.72	27.69	5.03	94.09
N556	98.5588	FC	110.46	78.57	118.17	106.32	39.59	56.26	66.88	20.06	14.95	21.41	10.55	52.05	57.34	7.19	93.32
S557	68.9579	FC	61.53	81.04	65.69	74.45	98.59	78.01	47.67	58.13	59.42	57.28	65.58	105.71	69.91	21.75	101.98
T558	80.3769	FC	139.63	94.79	115.59	115.51	51.5	75.91	83.28	28.28	15.16	29.79	15.62	73.85	65.94	11.69	135.56
G559	99.8891	FC	118.03	79.77	88.23	109.48	12.56	20.75	39.86	2.04	-0.38	4.73	-1.27	16.26	11.36	1.12	141.45
F560	84.4789	FC	60.49	91.91	71.52	73.88	80.74	86.6	58.18	61.14	47.66	64.34	54.51	90.83	59.54	34.24	67.22
T561	91.02	FC	77.64	77.46	84.89	82.81	32.14	50.18	37.92	26.13	25.81	25.45	23.75	40.88	24.95	16.35	63.79
K562	99.3348	FC	75.7332	72.1147	90.822	81.9878	69.2191	77.7979	68.3331	55.0133	51.485	59.8301	64.3155	58.7542	54.0402	0.874474
V563	42.3503	FC	85.22	87.94	77.29	86.84	105.77	82.74	128.72	99.3	105.36	94.55	72.91	66.12	96.2	62.85	104.71
C564	99.8891	FC	126.41	66.45	94.23	94.87	3.64	3.45	32.36	4.55	1.4	2.3	1.34	0.22	-1.38	0.22	96.85
		ELISA (11)														2
G565	99.8891	FC	90.09	88.06	79.31	84.43	12.74	30.99	46.49	31.95	21.73	23.24	18.47	11.46	13.31	29.47	85.85
A566	75.8315	FC	90.26	86.94	75.38	93.35	85.04	85.3	76.96	112.67	116.25	112.36	85.39	85.08	76.65	83.5	65.2
P567	99.5565	FC	93.24	95.41	60.51	66.39	62.67	84.48	98.85	98.88	82.62	66.81	70.22	62.25	84.04	90.81	84.19
P568	99.0022	FC	75.58	89.26	33.2	56.26	50.86	77.91	76.33	68.53	75.4	67.02	50.74	65.82	83.1	50.42	114.28
C569	100	FC	102.2	48.4	95.31	95.92	74.85	93.57	145.92	105.42	95.86	81.79	97.51	-0.18	-0.7	84.1	94.89
		ELISA (11)														107
V570	31.153	FC	65.27	84.87	47.28	50.89	76.29	84.22	99.08	99.11	116.71	82.97	73.51	66.55	101.7	86.43	84.78
I571	92.0177	FC	79.55	88.27	55.55	62.05	70.73	87.08	128.97	105.24	107.01	101.23	87.4	47.38	75.34	104.21	81.42
G572	69.7674	FC	96.54	68.96	104.57	93.99	99.13	98.13	107.41	94.2	86.29	84.12	72.59	83.64	94.2	62.32	81.14
G573	75.2772	FC	99.02	46.95	91.71	92.07	64.23	75.18	73.18	71.23	53.44	47.68	40.17	25.04	15.13	32.44	82.25
V574	46.1197	FC	91.1	104.85	70.84	73.92	83.28	103.17	120.94	108.5	116.5	110.24	79.18	112.97	105.66	101.87	69.98
G575	69.8448	FC	102.17	88.24	72.58	81.48	81.97	94.83	98.13	103.27	100.39	101.35	91.86	82.7	69.98	101.59	52.64
N576	95.2328	FC	85.22	82.18	87.12	104.07	63.82	77.36	72.88	73.13	83.58	126.44	60.85	75.39	70.61	60.72	74.42
N577	64.5233	FC	95.9	86.6	84.26	83.34	83.7	99.5	81.64	78.81	83.51	72.95	74.1	75.44	75.02	70.28	156.33
T578	77.7162	FC	71.31	76.31	60.56	63.53	62.99	67.59	86.31	76.84	65.92	62.89	71.49	75.45	83.69	47.4	90.69
L579	94.6785	FC	58.53	89.59	40.49	44.68	89.16	98.62	81.89	103.25	103.49	90.09	71.23	59.71	92.74	81.94	55.32
L580	21.9512	FC	67.71	76.09	62.09	64.46	91.44	97.07	83.34	105.76	94.13	68.64	88.82	83.98	58.67	54.94	60.51
C581	99.7783	FC	80.51	67.57	55.97	64.51	104.81	98.71	111.47	112.4	99.28	89.63	99.31	31.47	30.19	72.97	83.13
		ELISA (11)														89
P582	99.6674	FC	95.2	95.3	110.2	86.98	93.75	99.78	107.98	75.38	93.65	71.7	57.12	57.39	65.6	71.06	83.28
T583	99.5565	FC	80.58	88.88	40.99	44.75	73.48	72.94	83.51	95.09	90.97	66.83	61.62	64.7	74.48	45.13	80.47
D584	99.7783	FC	73.98	59.15	58.98	78.68	58.38	81.4	80.04	90.34	62.08	58.23	70.6	40.56	37.98	48.88	111.32
C585	99.6674	FC	60.75	67.2	42.44	47.5	97.59	92.45	116.34	119.73	122.45	71.39	96.32	6.7	9.61	85.85	95.05
		ELISA (11)														121
F586	99.7783	FC	64.26	79.48	32.85	45.69	117.54	85.1	113.29	113.95	114.67	79.54	92.98	26.9	36.31	105.98	132.04
R587	99.6674	FC	51.57	68.85	57.29	60.07	92.35	117.34	62.27	97.7	87.75	68.26	94.35	118.54	53.69	46.59	66.24
K588	99.4457	FC	112.58	46.22	90.41	91.56	100.08	93.59	98.44	95.56	63.86	52.53	63.71	68.42	90.12	66.13	68.13
H589	99.2239	FC	53.97	76.48	62.58	62.61	77.24	84.6	83.29	92.91	87.13	65.01	76.97	69.45	41.3	48.9	107.16
		ELISA (2)														78
P590	99.5565	FC	71.83	83.8	67.22	71.3	81.64	77.98	96.22	96.96	65.92	78.9	77.66	81.28	65.74	47.57	70.21
E591	78.4922	FC	57.43	74.14	29.03	40.01	67.45	59.61	94.79	83.77	93.92	72.75	73.72	60.69	86.67	56.67	94.99
A592	92.3503	FC	62.84	94.17	59.3	76.34	77.02	82.02	91.12	101.41	96.82	83.59	74.22	75.09	47.97	60.94	74.08
T593	98.8914	FC	71.55	76.78	74.56	77.96	66.13	78.59	97.77	101.51	89.68	77.74	80.1	66.56	69.65	78.62	75.4
Y594	99.1131	FC	80.77	87.41	77.54	95.31	72.94	59.43	103.52	105.31	79.92	79.17	86.7	3.09	1.88	84.09	86.78
S595	49.4457	FC	69.54	112.32	35.72	47.68	84.77	72.64	87.62	97.37	91.58	79.22	62.14	82.31	98.36	66.08	77.28
R596	58.0931	FC	120.94	67.46	113.44	100.63	81.84	84.76	136.06	94.3	87.98	67.36	90.42	86.44	93.27	80.1	87.8
C597	99.8891	FC	116.36	89.21	93.23	90.19	40.05	48.52	84.43	96.88	86.5	114.47	70.03	1.69	0.07	65.52	97.08
		ELISA (11)														71
G598	99.7783	FC	83.58	77.9	86.65	88.42	51.58	69.25	83.28	90.42	79.05	68.04	76.85	48.84	57.33	60.71	101.22
S599	84.4789	FC	78.77	91.16	49.23	65.05	69.62	65.8	92.31	95.27	92.22	83.25	63.63	84.59	94.48	70.7	69.83
G600	100	FC	87.24	78.92	71.88	72.83	47.06	63.74	74.62	37.19	23.06	24.54	19.93	9.48	10.39	25.05	101.79
P601	99.4457	FC	66.99	72.7	57.54	76.73	41.14	60.79	51.08	23.77	37.45	49.73	38.32	66.54	55.63	25.35	81.16
W602	99.5565	FC	74.15	77.12	73.48	60.16	16.75	30.86	27.58	8.91	6.94	8.32	4.01	18.05	3.09	6.77	87.32
		ELISA (15)	72.572		90.556		33.541	47.5853	64.1437	12.8311	4.15132	5.06483	12.009	66.0958	61.8659	3.10987
I603	38.9135	FC	61.79	66.2	76.95	67.27	9.9	20.72	21.35	7.59	8.28	9.01	3.24	20.01	9.01	6.57	101.13
T604	99.5565	FC	55.23	58.71	51.5	69.63	31.75	61.93	54.52	37.14	34.43	42.1	27.5	59.23	25.49	23.82	116.43
P605	99.6674	FC	104.59	67.53	92.64	99.12	63.97	77.12	72.06	67.6	62.41	51.59	48.03	58.02	60.04	37.63	112.36
R606	93.0155	FC	59.66	74.94	69.19	67.42	65.04	73.35	58.39	60.94	50.83	48.67	45.62	121.27	37.67	35.35	98.11
C607	99.6674	FC	72.96	76.5	76.18	80.35	5.33	9.37	2.53	0.65	-1.38	3.24	0.78	7.9	-0.12	1.91	69.41
		ELISA (11)														12
M608	17.7384	FC	72.23	79.48	78.79	65.1	8.59	16.13	3.57	2.99	0.29	4.3	1.6	15.19	9.14	2.68	92.58
V609	94.4568	FC	100.67	54.76	86.75	90.6	19.8	31.53	11.81	16.04	17.2	15.28	13.03	22.66	23.13	2.84	76.31
D610	53.7694	FC	57.97	65.56	51.91	55.23	9.57	20.62	6.98	6.93	3.62	9.71	5.73	20.07	12.62	5.32	81.1
Y611	99.6674	FC	92.88	76.05	84.03	98.18	-1.86	0.86	0.25	0.92	-1.53	-0.53	0.02	-0.25	-0.53	-2.2	131.84
		ELISA (15)	77.7357		96.7427		2.21865	2.06348	2.10922	0.266147	0.0637354	0.298835	-0.149002	0.532885	0.813925	-1.12271
		ELISA (3)				59
P612	93.7916	FC	63.72	75.25	48.59	46.78	31.89	44.04	39.75	36.57	26.34	33.35	15.59	39.74	42.25	20.08	57.05
		ELISA (3)				85
Y613	99.8	FC	40.8018	105.744	38.4272	50.8151	41.0029	49.4124	46.9189	42.0082	36.3107	29.8475	46.2829	48.7615	50.7928	1.33515
		ELISA (15)	76.1485	187.675	85.4433	91.5116	122.064	100.406	105.595	68.4307	38.4809	64.9429	57.0807	98.4202	103.313	3.38423
		ELISA (3)				82
		ELISA* (13)														<25
R614	99.7783	FC	97.77	69.66	98.94	110.71	1.88	0.01	-0.64	0.85	-1.99	-0.46	0.21	-0.95	-1.48	-3.77	105.41
		ELISA (15)	4		8		5	7	5	1	0	0	1	6	13	-1
		ELISA (3)				57
		ELISA* (13)														<25
		FC	84.59	86.8	83.76	89.03	59.32	69.51	37.38	55.1	54.48	77.47	44.63	93.49	49.75	35.03	75.39
L615	99.6674	ELISA (3)				83
		ELISA* (13)														50-75
		FC	90.12	109.06	69.05	83.02	144.03	101.74	87.07	-0.33	-0.92	4.71	-1.85	172.91	131.51	1.7	87.4
W616	99.7783	ELISA (15)	83.6392		101.795		118.371	121.012	121.045	0.636183	-0.227062	2.94398	-0.563682	111.21	101.784	-1.99432
		ELISA (3)				97
		ELISA* (13)														<25
H617	99.7783	FC	92.68	82.66	88.54	91.46	7.1	16.5	14.71	0.73	-0.6	1.03	-2.03	12.36	12.49	0.66	133.19
		ELISA (15)	76.9945		102.479		27.4725	28.1044	27.168	4.35059	0.106036	0.974188	0.2301	40.1717	57.5604	-2.48775
		ELISA (3)				66
		ELISA (2)														0
		ELISA* (13)														<25
		ELISA (1)	98											64	92
Y618	98.7805	FC	114.35	46.63	104.8	103.95	9.01	18.33	11.69	5.6	3.2	2.56	4.01	9.27	6.63	-2.37	111.68
		ELISA (15)	78.2175		96.6169		16.783	35.1287	31.4105	9.32745	4.01752	2.47242	13.0713	51.0279	63.4854	1.84794
		ELISA (3)				72
		ELISA* (13)														<25
		ELISA (1)	91											77	109
P619	100	FC	73.24	67.06	72.56	62.96	4.9	14.32	4.43	1.5	-0.54	2.77	0.14	9.86	4.4	1.8	93.21
		ELISA (15)	71.5154		94.8267		17.956	34.8876	27.3791	15.2474	1.07556	2.03348	11.0104	58.8942	65.6623	2.93934
		ELISA (3)				78
		ELISA (1)	96											88	114
C620	99.7783	FC	103.21	92.49	89.29	93.17	136.31	113.22	135.36	94.27	66.87	48.53	41.38	65.48	57.54	3.9	79.08
		ELISA (11)														35
T621	99.0022	FC	80.43	82.73	85.48	71.52	9.21	12.74	2.28	2.11	-0.6	1.88	0.73	10.3	5.94	1.68	140.04
		ELISA (15)	81.0415		97.2683		13.0801	26.9698	11.1935	8.76458	0.0133797	-0.234306	3.72142	41.581	53.7488	-1.14687
		ELISA (1)	93											77	100
I622	28.9357	FC	42.95	115.34	70.06	76.03	101.48	115.21	133.98	161.36	100.09	161.79	182.35	191.87	100.87	148.84	129.56
		ELISA (15)	89.4938		93.5314		91.2363	105.514	110.501	95.1469	86.8083	87.6984	90.6834	107.496	103.377	156.431
		ELISA (1)	93											94	109
N623	99.7783	FC	72.97	56.67	83.33	76.8	8.15	22.5	9.78	3.97	0.11	10.24	3.34	20.85	14.84	3.4	70.18
		ELISA (15)	82.4437		96.5101		46.5205	58.0736	24.8108	20.8217	6.26891	6.46162	17.1228	70.0887	81.2638	5.33283
Y624	54.4346	FC	42.2109	80.4194	15.7537	37.8791	10.8236	22.6872	6.74837	8.00866	4.94047	1.87934	8.43029	8.14889	9.14858	3.44676
		ELISA (15)	64.7017	154.125	87.3779	87.3051	99.2551	85.3572	68.2215	43.6961	20.5756	27.2324	50.2525	87.8355	101.236	28.0221
		ELISA (14)	123		109			100	90	83				105	95
T625	93.6807	FC	125.56	74.46	95.34	92.82	31.1	46.01	-0.69	17.45	15.75	11.95	11.49	48.4	27.01	2.65	85.26
		ELISA (15)	87.1115		101.208		77.0512	79.7038	0.225618	32.4522	9.19994	12.7217	19.9932	98.2344	88.2665	7.64679
		ELISA (14)	119		96			95	2	89				99	95
I626	65.2993	FC	78.09	103.69	66.42	60.02	37.78	58.84	29.77	20.8	49.6	54.31	29.91	77.47	41.93	30.59	77.22
		ELISA (15)	91.7872		100.898		74.1772	80.615	37.2879	56.8192	26.5084	33.3396	42.7499	99.9658	87.4073	33.3567
		ELISA (14)	108		109			95	95	110				109	100
F627	92.2395	FC	82.08	89.87	43.1	85.29	82.43	94.2	49.66	108.89	130.95	79.88	86.84	180.33	72.88	97.02	103.07
		ELISA (15)	97.954		104.41		110.486	111.396	67.7961	85.552	62.999	67.3769	62.6511	134.963	99.3039	113.123
		ELISA (14)	112		101			93	95	110				102	97
K628	97.6718	FC	74.61	92.68	56.47	57.16	52.74	68.46	7.94	67.41	56.2	53.77	49.02	80.45	51.21	41.38	133.24
		ELISA (15)	96.7628		97.2431		88.9124	101.149	1.58214	68.7344	37.1514	44.4748	57.1054	106.238	52.8231	28.9305
		ELISA (14)	116		103			97	13	109				109	88
V629	85.0333	FC	58.35	66.35	44.11	50.71	62.72	64.25	46.44	66.27	61.98	47.27	44.32	53.16	58.72	34.31	60.92
		ELISA (15)	90.424		95.9206		83.3466	86.8196	94.6116	70.46	53.7051	54.7155	64.5661	96.5591	85.4443	53.0976
		ELISA (14)	111		93			94	93	107				103	102
R630	99.7783	FC	69.91	92.02	42.93	57.32	62.69	73.42	37.67	69.61	69.64	68.88	49.1	73.73	29.95	60.22	86.79
		ELISA (15)	27.474		57.4047		68.0974	73.8939	34.5535	37.7852	15.624	20.5706	29.7003	87.2582	23.7383	9.41926
		ELISA (1)	83											104	89
M631	96.6741	FC	66.19	80.48	33.71	48.16	39.17	37.18	55.27	70.04	58.9	43.06	52.9	45.91	74.3	45.69	79.71
Y632	88.8027	FC	83.1	89.57	112.12	99.68	-1.04	85.96	75.74	59.94	80.3	62.95	75.1	76.64	101.18	53.29	73.94
V633	94.0133	FC	61.89	81.32	42.66	67.3	27.93	48.81	61.54	59.84	53.81	48.48	54.96	62.08	40.35	20.35	116.05
G634	98.8914	FC	88.93	80.99	49.87	71.2	60.6	60.45	84.87	68.51	96	91.35	57.11	82	79	43.25	60.06
		ELISA (15)	82.585		100.124		88.7202	89.1172	92.8475	69.7343	40.4133	53.777	63.0019	111.975	108.985	39.2511
		ELISA (1)	96											106	98
G635	99.7783	FC	93.48	55.68	89.79	98.84	22.82	74.93	58.66	46.88	46.64	33.8	44.54	7.36	11.65	37.28	84.65
		ELISA (15)	75.5243		93.7406		74.8146	79.4424	73.4485	47.7269	23.6287	29.4343	42.2007	99.1621	112.563	24.9477
		ELISA (1)	82											101	97
V636	85.6984	FC	41.37	96.93	52.31	45.77	44.59	66.82	69.98	65.88	70.28	72.56	52.68	87.69	61.36	30.22	64.63
E637	99.4457	FC	60.13	64.7	26.27	33.65	35.09	29.86	21.66	40.93	40.35	32.03	22.86	31.94	41.43	17.57	107.32
		ELISA (15)	89.9945		100.83		72.8808	86.7455	78.1375	60.182	25.7315	35.7651	49.7136	96.9185	103.528	23.8029
		ELISA (1)	76											97	98
H638	99.7783	FC	86.32	79.48	56.91	76.35	17.13	32.11	18.81	22.27	16.06	26.7	12.03	42.46	19.35	12.93	71.1
		ELISA (15)	82.5652		98.3995		60.965	69.3361	51.1007	28.0683	9.77668	13.9075	25.2857	84.6524	85.7243	11.049
		ELISA (2)														54
		ELISA (1)	86											93	99
R639	99.7783	FC	65.93	82.05	20.2	28.51	65.48	76	54.67	70.01	81.33	61.66	65.36	63.05	1.17	66.57	73.87
		ELISA (15)	84.0686		101.261		86.2	85.0521	51.2532	73.8434	46.1626	55.0197	60.8626	102.949	0.700935	47.6795
		ELISA (1)	89											100	8
L640	86.4745	FC	83.94	81.4	58.66	95.08	7.21	19.39	15.04	7.06	1.51	9.88	5.55	18.05	9.81	5.81	73.96
		ELISA (15)	73.037		100.164		44.4095	46.6868	35.2228	18.0321	4.85385	6.66705	14.8503	55.6111	72.7264	4.5166
E641	45.898	FC	65.04	69.03	34.49	49.75	59.09	63.99	33.57	79.22	84.89	71.85	61.15	89.93	78.99	68.97	66.13
		ELISA (15)	79.678		113.489		52.9569	59.9587	46.2792	25.6132	6.46151	8.71436	19.3831	70.9302	78.7114	7.09965
A642	86.031	FC	104.36	87.19	68.03	83.31	18.7	39.41	23.48	17.9	19.23	27.36	9.77	27.9	24.9	7.26	47.47	**A-->S
		ELISA (15)**	62.3167	182.38	90.3352	82.95	74.6917	80.1743	68.6795	43.9551	16.4676	28.1671	37.4724	71.9795	91.7774	12.795		**A-->S
		ELISA (1)**	82											92	105
A643	99.8891	FC	122.2	85.67	87.6	128.37	9.47	24.29	10.33	14.58	2.06	7.37	3.16	19.86	14.69	3.18	84.78	**A-->S
		ELISA (15)**	78.1252		106.516		32.9663	43.4025	44.3007	15.7163	3.72317	4.35631	11.3987	46.1938	61.8897	3.95003		**A-->S
		ELISA (1)**	85											77	102
C644	99.8891	FC	80.65	66.25	57.01	81.26	3.77	5.24	3.23	4.43	0.88	3.49	-0.06	4.61	2.52	2.61	71.93
		ELISA (11)														0
N645	99.7783	FC	87.88	61.91	61.69	64.48	42.97	60.36	33.28	36.73	43.87	47.81	34.46	75.39	50.95	28.36	60.2
		ELISA (15)	70.4758		105.12		100.34	94.0786	66.4802	56.2874	33.2022	37.0047	52.4941	91.7792	108.543	27.0721
W646	85.6984	FC	110.34	52.66	102.92	98.44	41.47	83.18	52.71	89.6	98.31	63.85	75.92	130.79	48.39	86.81	79.67
T647	98.5588	FC	95.13	79.86	63.96	76.83	67.52	76.09	40.9	55.85	54.62	55.21	36.19	146.21	86.07	35.24	93.36
R648	99.4457	FC	108.97	53.66	95.94	84.31	104.27	94.79	103.11	110.17	102.66	81.02	88.28	92.12	81.21	72.59	97.86
G649	99.5565	FC	76.57	100.7	59.45	68.28	91.8	97.41	70.99	113.01	83.63	70.8	83.68	119.6	97.96	62.81	66.88
		ELISA (3)				84
E650	81.3747	FC	85.56	51.37	111.79	111.01	72.82	87.47	64.69	75.27	78.99	42.07	74.69	123.2	82.17	45.69	82.64
		ELISA (3)				97
R651	91.02	FC	61.73	93.75	54.57	69.27	87.04	83.72	98.56	117.25	113.6	80.11	82.94	95.6	93.56	57.04	99.99
		ELISA (3)				74
C652	99.7783	FC	109.74	32.75	94.45	95.83	140.32	117.61	165.4	125.25	128.09	92.78	110.51	2.62	0.91	119.54	84.82
		ELISA (3)				36
		ELISA (11)														82
D653	59.7561	FC	102.07	37.19	85.78	112.11	36.54	99.67	79.6	83.21	59.12	51.2	60.49	83.92	79.18	49.71	89.79
		ELISA (3)				106
L654	97.0067	FC	114.24	63.06	83.71	87.16	100.74	104.49	112.71	99.21	114.13	65.65	82.35	53.56	65.06	81.24	69.05
		ELISA (3)				60
E655	71.1752	FC	70.45	92.51	50.72	44.74	81.05	76.21	72.66	95.6	80.56	65.71	77.26	81.1	86.75	54.03	71.89
		ELISA (3)				80
D656	95.3437	FC	104.05	75.2	94.99	112.38	90.95	85.35	90.55	86.09	74.01	77.88	74.07	97.3	62.89	74.47	69.23
R657	99.8891	FC	116.61	55.67	103.63	92.61	110.36	113.37	121.26	99.97	113.77	74.42	102.24	19.55	15.01	114.31	89.22
		ELISA (1)	93											2	1
D658	99.8891	FC	60.17	62.09	37.32	60.79	89.8	87.78	95.72	103.69	73.4	69.38	75.32	23.35	16.1	63.47	76.33
		ELISA (1)	97											25	35
R659	99.8891	FC	105.77	96.73	103.34	116.06	102.96	122.47	128.94	147.27	108.24	106.56	92.18	64.62	59.27	104.04	72.21
		ELISA (1)	91											55	72
S660	78.0488	FC	55.28	64.3	37.1	57.3	60.55	68.98	86.59	68.55	66.91	61.42	54.1	75.48	99.15	38.72	83.12
E661	84.2572	FC	54.01	83.34	35.73	54	88.73	79.05	83.3	87.22	77.88	73.63	78.74	84.2	84.01	50.99	105.63
L662	81.153	FC	100.59	105.57	89.84	84.96	122.11	111.87	99.6	115.1	116.71	95.47	104.28	148.14	112.44	99.2	152.93
S663	95.2328	FC	74.34	102.92	50.79	58.97	78.9	74.94	94.3	94.04	70.63	85.9	81.65	108.99	77.35	65.98	96.71
P664	99.8891	FC	57.83	76.11	39.99	51.84	61.82	71.64	54.04	76.4	76.59	68.17	60.26	77.78	48.65	37.01	68.61
		ELISA (1)	98											93	97
L665	100	FC	62.36	100.02	56.84	59.43	100.3	123.53	101.6	128.13	123.69	115.67	101.68	142.88	19.25	113.82	80.71
		ELISA (1)	86											93	37
L666	100	FC	72.28	110.55	68.04	87.28	116.83	101.72	97.15	122.75	137.25	153.24	108.98	150.69	116.49	90.77	68.73
		ELISA (1)	103											103	103
L667	75.4989	FC	96.59	100.64	72.23	79.28	118.38	115.05	101.89	123.03	131.53	120.27	107.01	123.5	114.63	102.13	128.97
S668	96.4523	FC	93.65	93.02	92.22	107.74	83.94	98.39	75.02	94.5	96.01	73.69	95.9	112.28	100.55	78.75	138.55
T669	100	FC	91.39	111.8	88.42	86.25	94.02	112.49	85.95	93.24	90.96	62.84	85.57	98.94	92.53	80.54	75.53
		ELISA (1)	71											91	88
T670	100	FC	90.31	109.05	67.83	85.56	98.52	105.45	59.55	100.7	92.76	73.72	88.45	128.45	127	91.64	119.89
		ELISA (1)	107											100	98
Q671	55.6541	FC	68.37	98.82	51.84	61.29	77.07	83.38	79.43	108.14	82.22	70.35	74.78	93.62	105.92	70.51	173.35
W672	90.133	FC	85.76	125.71	69.89	92.51	135.89	117.17	110.61	132.44	151.9	113.31	145.92	180.99	223.03	154.77	81.85
Q673	75.6368	FC	73.38	83.02	91.18	76.64	80.3	106.57	105.69	38.21	93.79	88.51	78.1	113.15	68.95	57.43	89.21
V674	62.0843	FC	76.93	91.48	75.26	73.27	117.08	113.79	93.01	94.34	103.39	74.4	119.81	69.81	72.34	122.44	124.01
L675	99.3348	FC	111.06	88.35	80.42	81.49	99.72	98.49	123.03	90.43	129.66	97.65	107.66	98.81	81.01	127.55	119.43
		ELISA (1)	96											95	93
P676	100	FC	73.58	78.85	50.69	49.61	68.21	59.21	56.32	69.62	68.08	39.5	48.02	40.23	48.98	42.03	116.54
		ELISA (1)	113											94	101
C677	99.8891	FC	93.09	79.69	67.06	63.46	124.83	109.43	137.09	136.92	153.02	86.18	107.81	4.8	2.57	139.53	82.99
		ELISA (11)														93
S678	92.1286	FC	84.47	84.04	57	89.55	79.05	98.3	64.03	100.06	102.74	55.12	87.61	67.25	96.94	64.28	136.32
F679	96.0089	FC	78.53	56.8	38.54	44.36	101.93	75.15	125.32	107.6	111.33	87.11	82.93	13.44	11.03	105.25	93.47
T680	83.2594	FC	72.14	93.63	34.76	52.26	70.61	81.2	81.44	95.77	101.69	56.93	66.07	71.34	106.1	76.51	57.54
T681	77.051	FC	100.03	115.22	76.58	66.49	95.84	79.13	103.61	106.87	111.12	72.64	86.5	117.88	102.65	95.77	94.87
L682	86.5854	FC	93.19	79.54	53.86	92.09	100.3	78.67	110.66	108.16	118.28	77.8	96.24	128.29	112.87	84.79	54.28
		ELISA (1)	101											102	95
P683	99.8891	FC	124.52	106.6	91.75	103.16	90.85	115.67	103.42	96.74	106.53	92.65	95.68	81.43	64.19	107.33	106.31
A684	100	FC	116.14	110.2	85.98	93.46	97.67	110.85	129.6	104.57	122.68	123.5	96.94	142.92	152.66	76.42	109.19
L685	99.5565	FC	106.06	115.89	88.72	100.66	88.29	97.89	129.51	84.19	132.52	132.09	74.35	152.77	158.65	74.28	79.51
		ELISA (1)	79											99	89
S686	85.5876	FC	103.97	114.94	99.71	94.62	94.04	115.84	95.92	94.56	106.94	92.84	91.37	89.6	99.69	105.52	83.57
T687	98.7805	FC	118.03	107.37	87.15	100.08	87.41	91.65	93.84	86.18	126.24	99.97	95.04	120.43	128.26	88.22	124.29
G688	100	FC	108.45	105.9	98.8	101.66	97.29	116.75	114.09	98.02	120.75	119.5	84.75	142.58	133.13	98.42	97.55
		ELISA (1)	105											100	96
L689	99.8891	FC	99.39	108.84	63.8	96.16	96.67	121.74	107.07	96.07	111.64	134.97	86.22	50.4	67.85	89.19	127.08
		ELISA (1)	76											80	87
I690	85.5876	FC	104.59	116.21	67.54	108	91.7	119.48	127.08	104.19	147.04	128.38	101.02	54.31	51.19	92.94	91.28
H691	99.8891	FC	85.29	105.54	96.34	100.37	83.15	108.32	99.12	94.53	109.38	106.73	82.38	127.52	148.53	79.58	103.04
		ELISA (2)														93
		ELISA (1)	103											98	94
L692	99.8891	FC	116.39	112.38	91.09	99.78	88.69	126.23	147.71	96.43	134.93	116.47	95.7	21	22.97	141.81	89.49
		ELISA (1)	97											18	27
H693	100	FC	101.28	94.56	97.39	94.79	109.61	124.69	110.6	120.22	176.73	166.27	100.47	224.09	152.78	137.66	43.56
		ELISA (2)														104
		ELISA (1)	86											95	93
Q694	97.561	FC	112.77	91.94	82.9	114.98	81.88	106.83	88.32	89.07	97.28	100.69	77.43	85.7	69.33	70.22	110.71
N695	99.1131	FC	94.04	90.23	58.71	70.93	85.78	94.14	69.22	91.12	97.93	86.23	84.41	81.83	71.09	57.9	107.51
I696	93.6807	FC	108.91	83.78	93.38	105.23	96.84	103.72	119.56	92.56	120.47	116.43	100.33	102.39	93.67	94.56	136.38
V697	99.8891	FC	102.12	103.54	101.52	118.78	103.55	84.88	141.53	104.3	128.34	118.88	87.6	207.49	66.2	81.83	98.73
		ELISA (1)	98											98	101
D698	99.8891	FC	104.48	83.87	92.81	93.12	81.11	93.3	95.29	39.92	122.26	94.27	72.8	3.04	29.47	80.59	70.35
		ELISA (1)	97											3	77
V699	96.2306	FC	125.06	112.37	101.61	89.04	109.34	106.45	118.9	100.09	121.89	74.33	76.84	131.27	83.15	92.44	98.31
		ELISA (1)	83											99	91
Q700	100	FC	84.74	84.85	100.6	85.53	83.81	108.43	119.26	90.58	102.67	95.42	82.56	35.15	44.59	68.91	81.93
		ELISA (1)	109											56	80
Y701	99.5565	FC	97.33	55.53	82.44	104.08	93.5	105.3	102.83	80.47	84.36	81.23	91.48	92.43	94.86	85.69	109.13
L702	97.4501	FC	87.31	113.73	61.39	79.01	80.92	86.85	63.22	76.37	107.2	90.88	75.63	107.14	135.92	54.85	114.57
Y703	100	FC	115.8	113.4	91.25	95.87	103.23	122.82	144.28	105.98	117.41	110.86	84.95	140.56	181.73	103.22
		ELISA (1)	96											100	95
G704	99.8891	FC	109.63	102.45	91.18	75.78	93.15	102.7	119.21	91.88	104.92	113.06	85.63	132.38	138.67	79.73	80.56
		ELISA (1)	106											102	102
V705	60.9756	FC	99.38	109.96	96.59	85.74	96.16	98.93	134.14	91.16	115.88	107.13	79.21	129	115.53	57.83	95.85
G706	79.1574	FC	119.98	92.95	89	80.57	92.98	102.53	94.37	95.97	130.37	109.91	106.49	135.02	115.25	72.48	85.31
S707	81.5965	FC	114.84	84.55	86.26	84.06	89.43	88.01	72.59	90.33	118.05	98.17	88.27	106.05	104.17	88.49	120.61
S708	50.3326	FC	98.56	93.71	72.43	70.3	95.86	102.26	94.94	102.34	122.71	101.74	91.18	76.29	106.88	80.26	77.85
I709	57.3171	FC	96.65	88.63	70.8	70.29	62.12	80.11	81.41	63.63	97.47	89.3	79.3	83.94	96.02	66.75	87.09
A710	27.3836	FC	102.08	85.93	78.25	100.89	73.08	85.04	112.21	81.98	86.97	96.88	82.03	80.12	93.71	60.28	119.91
S711	79.9335	FC	85.27	95.77	94.41	85.24	78.43	104.76	109.36	64.82	102.44	98.03	78.47	102.4	122.56	62.1	84.83
W712	62.4169	FC	79	153	82	81	69	81	74	63	60	52	69	68	59	61
		ELISA	78.4336	219.641	97.0011	104.266	106.684	100.194	103.302	91.8785	66.1359	90.8067	89.6244	83.4386	102.457	61.7917
A713	77.1619	FC	107.14	111.13	80.85	93.12	80.14	90.52	104.14	79.71	121.5	101.26	84.15	103.3	112.95	74.82	75.87
I714	71.1752	FC	91.82	59.61	82.77	88.62	81.9	97.09	102.27	88.69	91.15	81.35	78.1	117.6	87.58	54.22	93.02
K715	94.5676	FC	135.52	74.72	114.25	109.46	78.8	90.22	105.62	80.17	120.33	95.01	75.46	96.97	81.52	80.37	105.76
W716	100	FC	92.82	92.44	70.24	56.12	64.28	71.23	75.9	72.45	96.16	80.39	61.98	92.77	66.96	47.45	117.46
E717	88.2483	FC	95.62	61.03	80.38	90.03	91.06	118	125.27	122.09	111.88	106.88	92.82	82.27	100.94	75.7	82.94
Y718	81.153	FC	104.26	86.32	30.66	48.42	50.07	90.13	63.82	66.41	88.3	71.6	62.45	98.99	65.2	21.32	89.73
V719	90.9091	FC	93.57	103.98	81.47	85.25	92.57	98.18	76.59	88.13	114.34	97.61	85.03	110.53	109.23	89.23	100.88
V720	66.7406	FC	113.88	92.76	83.93	91.24	73.39	95.65	83.97	88.55	92.11	90.86	74.62	98.06	102.14	61.04	120.09
L721	100	FC	114.77	101.48	103.57	83.68	78.58	93.22	90.67	80.37	96.61	83.85	75.82	95.87	71.34	82.59	122.95
L722	84.4789	FC	85.83	114.09	77.1	81.47	79.13	110.72	71.73	98.56	115.43	106.6	93.36	135.44	136.1	75.3	103.03
F723	100	FC	101.5	73.37	89.19	101.34	92.17	101.29	116.07	88.25	107.83	85.81	79.1	87.07	98.93	74.91	76.94
L724	99.3348	FC	106.6	82.08	70.78	83.63	68.81	89.6	66.26	56.31	65.57	59.11	52.36	58.89	53.51	49.59	109.27
L725	93.9024	FC	121.21	80.24	82.98	107.42	69.06	92.63	88.91	101.07	89.75	69.34	80.8	86.62	87.08	65.96	76.66
L726	99.8891	FC	98.89	60.5	93.85	90.9	79.63	96.35	112.92	81.63	80.67	67.76	65.81	76.6	92.65	45.14	94.12
A727	99.8891	FC	95.26	90.32	94.82	89.79	75.91	87.3	93.36	72.22	101.29	89.14	72.51	94.09	96.31	59.53	98.84
D728	100	FC	89.7	54.77	74.54	71.11	86.01	88.28	128.47	76.39	83.36	68.69	58.05	37.42	44.79	55.32	221.83
A729	99.7783	FC	97.89	81.98	77.34	88.07	66.56	89.71	82.21	79.59	81.88	64.47	75.07	86.91	76.97	53.92	64.22
R730	99.7783	FC	107.47	64.92	73.22	73.41	67.86	83.74	95.43	62.31	65.91	73.05	61.95	64.7	64.04	50.01	214.16
V731	73.6142	FC	113.71	106.76	99.41	98.7	75.8	97.41	90.65	80.69	105.34	80.91	74.54	104.53	82.46	83.09	79.9
C732	99.3348	FC	83.98	93.71	102.59	94.59	92.17	101.85	113.24	102.31	128.29	116.06	78.46	95.84	136.74	98.61	70.94
S733	45.3437	FC	107.92	123.98	77.48	90.67	102.95	112.02	110.89	97.13	104.19	115.11	83.77	117.2	117.52	83.69	86.37
C734	95.4545	FC	99.97	74.6	86.76	86.61	83.33	109.05	84.29	84.32	101.27	110.32	87.96	119.98	110.45	80.7	61.04
L735	95.5654	FC	92.33	83.78	83.67	86.21	79.09	69.99	85.49	77.49	103.28	64.42	72.17	101.54	97.79	59.59	129.7
W736	100	FC	119.53	104.22	87.1	93.92	73.14	102.3	74.9	85.82	93.55	71.18	70.21	80.01	68.99	61.95	86
M737	91.6851	FC	104.05	84.31	93.49	91.69	73.38	85.2	85.94	76.92	109.46	85.09	69.31	106.41	92.15	65.15	168.26
M738	83.8137	FC	104.86	86.46	75.18	75.68	80.43	93.36	92.9	79.41	113.4	87.2	64.22	110.07	114.26	54.77	100.37
L739	80.4878	FC	104.28	80.33	104.81	83.86	75.65	92.65	98.38	83.07	90.23	95.52	65.05	101.77	94.17	55.19	139.37
L740	86.031	FC	109.17	62.38	75.26	79.2	53.27	69.03	69.47	54.75	52.89	56.01	48.71	68.03	72.49	25.97	139.66
I741	72.1729	FC	113.32	82.62	107.37	74.1	65.2	74.87	87.03	77.03	78.82	83.2	53.82	99.14	82.96	52.39	188.97
S742	55.765	FC	110.58	100.38	106.25	107.43	93.48	113.25	144.18	101.32	138.19	98.26	82.14	103.73	110.75	105.79	57.6
Q743	98.337	FC	113.18	60.09	90.61	96.89	99.09	96.41	94.45	96.09	98.03	83.89	74.17	77.47	87.93	80.13	94.45
A744	86.5854	FC	92.32	75.62	99.56	79	85.08	97.82	76.48	89.5	91.89	86.33	80.62	109.52	109.78	45	85.65
E745	100	FC	100.74	123.61	91.89	99.36	113.65	115.2	145.2	100.26	142.74	101.83	110.48	153	109.31	113.11	49.35
A746	99.8891	FC	101.65	66.98	98.45	88.4	75.72	105.46	118.47	89.62	105.84	116.03	75.39	123.01	120.18	70.29	81.94
References
1	Giang E, Dorner M, Prentoe JC, Dreux M, Evans MJ, Bukh J, et al. Human broadly neutralizing antibodies to the envelope glycoprotein complex of hepatitis C virus. Proc Natl Acad Sci U S A. 2012;109(16):6205-10. doi: 10.1073/pnas.1114927109.
2	Boo I, teWierik K, Douam F, Lavillette D, Poumbourios P, Drummer HE. Distinct roles in folding, CD81 receptor binding and viral entry for conserved histidine residues of hepatitis C virus glycoprotein E1 and E2. Biochem J. 2012;443(1):85-94. doi: 10.1042/bj20110868.
3	Potter JA, Owsianka AM, Jeffery N, Matthews DJ, Keck ZY, Lau P, et al. Toward a hepatitis C virus vaccine: the structural basis of hepatitis C virus neutralization by AP33, a broadly neutralizing antibody. J Virol. 2012;86(23):12923-32. doi: 10.1128/jvi.02052-12.
4	Broering TJ, Garrity KA, Boatright NK, Sloan SE, Sandor F, Thomas WD, Jr., et al. Identification and characterization of broadly neutralizing human monoclonal antibodies directed against the E2 envelope glycoprotein of hepatitis C virus. J Virol. 2009;83(23):12473-82. doi: 10.1128/jvi.01138-09.
5	Kong L, Giang E, Nieusma T, Robbins JB, Deller MC, Stanfield RL, et al. Structure of hepatitis C virus envelope glycoprotein E2 antigenic site 412 to 423 in complex with antibody AP33. J Virol. 2012;86(23):13085-8. doi: 10.1128/jvi.01939-12.
6	Kong L, Giang E, Robbins JB, Stanfield RL, Burton DR, Wilson IA, et al. Structural basis of hepatitis C virus neutralization by broadly neutralizing antibody HCV1. Proc Natl Acad Sci U S A. 2012;109(24):9499-504. doi: 10.1073/pnas.1202924109.
7	Tarr AW, Owsianka AM, Timms JM, McClure CP, Brown RJ, Hickling TP, et al. Characterization of the hepatitis C virus E2 epitope defined by the broadly neutralizing monoclonal antibody AP33. Hepatology. 2006;43(3):592-601. doi: 10.1002/hep.21088.
8	Owsianka A, Tarr AW, Juttla VS, Lavillette D, Bartosch B, Cosset FL, et al. Monoclonal antibody AP33 defines a broadly neutralizing epitope on the hepatitis C virus E2 envelope glycoprotein. J Virol. 2005;79(17):11095-104. doi: 10.1128/jvi.79.17.11095-11104.2005.
9	Law M, Maruyama T, Lewis J, Giang E, Tarr AW, Stamataki Z, et al. Broadly neutralizing antibodies protect against hepatitis C virus quasispecies challenge. Nat Med. 2008;14(1):25-7. doi: 10.1038/nm1698.
10	Dhillon S, Witteveldt J, Gatherer D, Owsianka AM, Zeisel MB, Zahid MN, et al. Mutations within a conserved region of the hepatitis C virus E2 glycoprotein that influence virus-receptor interactions and sensitivity to neutralizing antibodies. J Virol. 2010;84(11):5494-507. doi: 10.1128/JVI.02153-09.
11	McCaffrey K, Boo I, Poumbourios P, Drummer HE. Expression and characterization of a minimal hepatitis C virus glycoprotein E2 core domain that retains CD81 binding. J Virol. 2007;81(17):9584-90. doi: 10.1128/jvi.02782-06.
12	Drummer HE, Boo I, Maerz AL, Poumbourios P. A conserved Gly436-Trp-Leu-Ala-Gly-Leu-Phe-Tyr motif in hepatitis C virus glycoprotein E2 is a determinant of CD81 binding and viral entry. J Virol. 2006;80(16):7844-53. doi: 10.1128/JVI.00029-06.
13	Rothwangl KB, Manicassamy B, Uprichard SL, Rong L. Dissecting the role of putative CD81 binding regions of E2 in mediating HCV entry: putative CD81 binding region 1 is not involved in CD81 binding. Virol J. 2008;5:46. doi: 10.1186/1743-422X-5-46.
14	Kong L, Lee DE, Kadam RU, Liu T, Giang E, Nieusma T, et al. Structural flexibility at a major conserved antibody target on hepatitis C virus E2 antigen. Proc Natl Acad Sci U S A. 2016. doi: 10.1073/pnas.1609780113.
15	In-house experiments.
