# Supplementary material for: Probing the antigenicity of hepatitis C virus envelope glycoprotein complex by high-throughput mutagenesis
Source: PLoS Pathog. 2017 Dec 18;13(12):e1006735. doi: 10.1371/journal.ppat.1006735 (PMC5749897; doi:10.1371/journal.ppat.1006735)
Supplement: S2 Table — Our present flow cytometry (FC) and ELISA data with previously published ELISA data [35] were compared for mAbs AR1A & AR1B (A), AR2A (B), and AR3A-D (C). Coloring is based on percent reactivity relative to wild-type: <25%, red; 25–50%, orange; 51–75%, green; >75%, white; and—, not tested. *likely perturbs global folding based on control mAb reactivity by flow cytometry. (XLSX) [file ppat.1006735.s006.xlsx]

## Sheet: Sheet1
A
			% Reactivity
	mAb	Mutation	ELISA**	FC
	AR1A	T416A	23	82
		N417A	17	67
		Y485A	17	44
		G495A	--	25
		T519A	--	3
		V538A*	17	11
		N540A*	0	-1
		P544A	69	11
		P545A	74	18
		G547A	34	18
		N548A	--	23
		W549A	0	-3
		Y632A	--	-1
	AR1B	N540A*	25	40
		P544A	16	6
		P545A	20	7
		G547A	0	22
		N548A	--	-2
		W549A	0	-2
B
			% Reactivity
	mAb	Mutation	ELISA**	FC	ELISA
	AR2A	N540A*	30	33	51
		T625	--	-1	0
		K628A	--	8	2
C
			% Reactivity
	mAb	Mutation	ELISA**	FC
	AR3A	S424A	5	48
		G523A	19	34
		P525A	0	79
		G530A	9	4
		D535A	0	3
		N540A*	22	22
	AR3B	S424A	7	28
		G530A	14	3
		D535A	20	0
	AR3C	S424A	7	36
		P525A	16	70
		G530A	0	3
		D535A	0	10
		N540A*	0	22
	AR3D	S424A	6	21
		G530A	24	3
