# Supplementary material for: Probing the antigenicity of hepatitis C virus envelope glycoprotein complex by high-throughput mutagenesis
Source: PLoS Pathog. 2017 Dec 18;13(12):e1006735. doi: 10.1371/journal.ppat.1006735 (PMC5749897; doi:10.1371/journal.ppat.1006735)
Supplement: S3 Table — Hydrogen bond interactions between several residues in the back layer region (BLR) and the front layer (FLR), the central Ig scaffold or the variable region 3 (VR3). Data were calculated from the E2 structure, PDB ID 4MWF [15]. m.c—main chain; s.c—side chain. (XLSX) [file ppat.1006735.s007.xlsx]

## Sheet: Sheet1
Donor	Acceptor	Distance (Å)
FLR-L441 m.c	BLR-Y613 s.c	3.4
FLR -W437 m.c	BLR-W616 s.c	2.9
Ig scaffold-T553 s.c	BLR-Y611 s.c	3.3
Ig scaffold-T561 s.c	BLR-H617 m.c	2.9
VR3-C569 m.c	BLR-W602 m.c	2.8
BLR-H638 s.c	Ig scaffold -S512 s.c	3.2
