# Supplementary material for: Probing the antigenicity of hepatitis C virus envelope glycoprotein complex by high-throughput mutagenesis
Source: PLoS Pathog. 2017 Dec 18;13(12):e1006735. doi: 10.1371/journal.ppat.1006735 (PMC5749897; doi:10.1371/journal.ppat.1006735)
Supplement: S4 Table — The percent reactivity (given as percent of wild-type E1E2) of a panel of mAbs along with CD81-LEL, was determined for several back layer alanine mutants using either ELISA or flow cytometry (FC). Coloring corresponds to the level of binding: ≤25%, red; 26–50%, orange; 51–75%, green; 76–150%, white; and >150%, blue. Reactivity shown is a mean of 2–3 experiments. *Based on FC, these mutants may inhibit proper global folding of E1E2. #A—>G mutant tested by ELISA; A—>S mutant tested by FC. —, not tested. (XLSX) [file ppat.1006735.s008.xlsx]

## Sheet: Sheet1
Mutant	Assay	AR1A	AR1B	AR2A	AR3A	AR3B	AR3C	AR3D	AR4A	AR5A	A4	HCV1	CD81-LEL
G600A	ELISA	--	--	--	--	--	--	--	--	--	--	--	--
	FC	47.06	63.74	74.62	37.19	23.06	24.54	19.93	9.48	10.39	87.24	71.88	25.05
P601A	ELISA	--	--	--	--	--	--	--	--	--	--	--	--
	FC	41.14	60.79	51.08	23.77	37.45	49.73	38.32	66.54	55.63	66.99	57.54	25.35
W602A*	ELISA	33.541	47.5853	64.1437	12.8311	4.15132	5.06483	12.009	66.0958	61.8659	72.572	90.556	3.10987
	FC	16.75	30.86	27.58	8.91	6.94	8.32	4.01	18.05	3.09	74.15	73.48	6.77
I603A*	ELISA	--	--	--	--	--	--	--	--	--	--	--	--
	FC	9.9	20.72	21.35	7.59	8.28	9.01	3.24	20.01	9.01	61.79	76.95	6.57
T604A	ELISA	--	--	--	--	--	--	--	--	--	--	--	--
	FC	31.75	61.93	54.52	37.14	34.43	42.1	27.5	59.23	25.49	55.23	51.5	23.82
P605A	ELISA	--	--	--	--	--	--	--	--	--	--	--	--
	FC	63.97	77.12	72.06	67.6	62.41	51.59	48.03	58.02	60.04	104.59	92.64	37.63
R606A	ELISA	--	--	--	--	--	--	--	--	--	--	--	--
	FC	65.04	73.35	58.39	60.94	50.83	48.67	45.62	121.27	37.67	59.66	69.19	35.35
C607A*	ELISA	--	--	--	--	--	--	--	--	--	--	--	--
	FC	5.33	9.37	2.53	0.65	-1.38	3.24	0.78	7.9	-0.12	72.96	76.18	1.91
M608A*	ELISA	--	--	--	--	--	--	--	--	--	--	--	--
	FC	8.59	16.13	3.57	2.99	0.29	4.3	1.6	15.19	9.14	72.23	78.79	2.68
V609A*	ELISA	--	--	--	--	--	--	--	--	--	--	--	--
	FC	19.8	31.53	11.81	16.04	17.2	15.28	13.03	22.66	23.13	100.67	86.75	2.84
D610A*	ELISA	--	--	--	--	--	--	--	--	--	--	--	--
	FC	9.57	20.62	6.98	6.93	3.62	9.71	5.73	20.07	12.62	57.97	51.91	5.32
Y611A*	ELISA	2.21865	2.06348	2.10922	0.266147	0.0637354	0.298835	-0.149002	0.532885	0.813925	77.7357	96.7427	-1.12271
	FC	-1.86	0.86	0.25	0.92	-1.53	-0.53	0.02	-0.25	-0.53	92.88	84.03	-2.2
P612A*	ELISA	--	--	--	--	--	--	--	--	--	--	--	--
	FC	31.89	44.04	39.75	36.57	26.34	33.35	15.59	39.74	42.25	63.72	48.59	20.08
Y613A	ELISA	122.064	100.406	105.595	68.4307	38.4809	64.9429	57.0807	98.4202	103.313	76.1485	85.4433	3.38423
	FC	41.0029	49.4124	46.9189	42.0082	36.3107	29.8475	46.2829	48.7615	50.7928	40.8018	38.4272	1.33515
R614A	ELISA	5.46671	7.22354	4.97671	1.3016	0.109697	0.27599	0.834986	6.25048	13.4373	3.5769	8.19958	-1.38132
	FC	1.88	0.01	-0.64	0.85	-1.99	-0.46	0.21	-0.95	-1.48	97.77	98.94	-3.77
L615A	ELISA	--	--	--	--	--	--	--	--	--	--	--	--
	FC	59.32	69.51	37.38	55.1	54.48	77.47	44.63	93.49	49.75	84.59	83.76	35.03
W616A	ELISA	118.371	121.012	121.045	0.636183	-0.227062	2.94398	-0.563682	111.21	101.784	83.6392	101.795	-1.99432
	FC	144.03	101.74	87.07	-0.33	-0.92	4.71	-1.85	172.91	131.51	90.12	69.05	1.7
H617A*	ELISA	27.4725	28.1044	27.168	4.35059	0.106036	0.974188	0.2301	40.1717	57.5604	76.9945	102.479	-2.48775
	FC	7.1	16.5	14.71	0.73	-0.6	1.03	-2.03	12.36	12.49	92.68	88.54	0.66
Y618A*	ELISA	16.783	35.1287	31.4105	9.32745	4.01752	2.47242	13.0713	51.0279	63.4854	78.2175	96.6169	1.84794
	FC	9.01	18.33	11.69	5.6	3.2	2.56	4.01	9.27	6.63	114.35	104.8	-2.37
P619A*	ELISA	17.956	34.8876	27.3791	15.2474	1.07556	2.03348	11.0104	58.8942	65.6623	71.5154	94.8267	2.93934
	FC	4.9	14.32	4.43	1.5	-0.54	2.77	0.14	9.86	4.4	73.24	72.56	1.8
C620A	ELISA	--	--	--	--	--	--	--	--	--	--	--	--
	FC	136.31	113.22	135.36	94.27	66.87	48.53	41.38	65.48	57.54	103.21	89.29	3.9
T621A*	ELISA	13.0801	26.9698	11.1935	8.76458	0.0133797	-0.234306	3.72142	41.581	53.7488	81.0415	97.2683	-1.14687
	FC	9.21	12.74	2.28	2.11	-0.6	1.88	0.73	10.3	5.94	80.43	85.48	1.68
I622A	ELISA	91.2363	105.514	110.501	95.1469	86.8083	87.6984	90.6834	107.496	103.377	89.4938	93.5314	156.431
	FC	101.48	115.21	133.98	161.36	100.09	161.79	182.35	191.87	100.87	42.95	70.06	148.84
N623A*	ELISA	46.5205	58.0736	24.8108	20.8217	6.26891	6.46162	17.1228	70.0887	81.2638	82.4437	96.5101	5.33283
	FC	8.15	22.5	9.78	3.97	0.11	10.24	3.34	20.85	14.84	72.97	83.33	3.4
Y624A	ELISA	99.2551	85.3572	68.2215	43.6961	20.5756	27.2324	50.2525	87.8355	101.236	64.7017	87.3779	28.0221
	FC	10.8236	22.6872	6.74837	8.00866	4.94047	1.87934	8.43029	8.14889	9.14858	42.2109	15.7537	3.44676
T625A*	ELISA	77.0512	79.7038	0.225618	32.4522	9.19994	12.7217	19.9932	98.2344	88.2665	87.1115	101.208	7.64679
	FC	31.1	46.01	-0.69	17.45	15.75	11.95	11.49	48.4	27.01	125.56	95.34	2.65
I626A	ELISA	74.1772	80.615	37.2879	56.8192	26.5084	33.3396	42.7499	99.9658	87.4073	91.7872	100.898	33.3567
	FC	37.78	58.84	29.77	20.8	49.6	54.31	29.91	77.47	41.93	78.09	66.42	30.59
F627A	ELISA	110.486	111.396	67.7961	85.552	62.999	67.3769	62.6511	134.963	99.3039	97.954	104.41	113.123
	FC	82.43	94.2	49.66	108.89	130.95	79.88	86.84	180.33	72.88	82.08	43.1	97.02
K628A	ELISA	88.9124	101.149	1.58214	68.7344	37.1514	44.4748	57.1054	106.238	52.8231	96.7628	97.2431	28.9305
	FC	52.74	68.46	7.94	67.41	56.2	53.77	49.02	80.45	51.21	74.61	56.47	41.38
V629A	ELISA	83.3466	86.8196	94.6116	70.46	53.7051	54.7155	64.5661	96.5591	85.4443	90.424	95.9206	53.0976
	FC	62.72	64.25	46.44	66.27	61.98	47.27	44.32	53.16	58.72	58.35	44.11	34.31
R630A	ELISA	68.0974	73.8939	34.5535	37.7852	15.624	20.5706	29.7003	87.2582	23.7383	27.474	57.4047	9.41926
	FC	62.69	73.42	37.67	69.61	69.64	68.88	49.1	73.73	29.95	69.91	42.93	60.22
M631A	ELISA	--	--	--	--	--	--	--	--	--	--	--	--
	FC	39.17	37.18	55.27	70.04	58.9	43.06	52.9	45.91	74.3	66.19	33.71	45.69
Y632A	ELISA	--	--	--	--	--	--	--	--	--	--	--	--
	FC	-1.04	85.96	75.74	59.94	80.3	62.95	75.1	76.64	101.18	83.1	112.12	53.29
V633A	ELISA	--	--	--	--	--	--	--	--	--	--	--	--
	FC	27.93	48.81	61.54	59.84	53.81	48.48	54.96	62.08	40.35	61.89	42.66	20.35
G634A	ELISA	88.7202	89.1172	92.8475	69.7343	40.4133	53.777	63.0019	111.975	108.985	82.585	100.124	39.2511
	FC	60.6	60.45	84.87	68.51	96	91.35	57.11	82	79	88.93	49.87	43.25
G635A	ELISA	74.8146	79.4424	73.4485	47.7269	23.6287	29.4343	42.2007	99.1621	112.563	75.5243	93.7406	24.9477
	FC	22.82	74.93	58.66	46.88	46.64	33.8	44.54	7.36	11.65	93.48	89.79	37.28
V636A	ELISA	--	--	--	--	--	--	--	--	--	--	--	--
	FC	44.59	66.82	69.98	65.88	70.28	72.56	52.68	87.69	61.36	41.37	52.31	30.22
E637A*	ELISA	72.8808	86.7455	78.1375	60.182	25.7315	35.7651	49.7136	96.9185	103.528	89.9945	100.83	23.8029
	FC	35.09	29.86	21.66	40.93	40.35	32.03	22.86	31.94	41.43	60.13	26.27	17.57
H638A*	ELISA	60.965	69.3361	51.1007	28.0683	9.77668	13.9075	25.2857	84.6524	85.7243	82.5652	98.3995	11.049
	FC	17.13	32.11	18.81	22.27	16.06	26.7	12.03	42.46	19.35	86.32	56.91	12.93
R639A	ELISA	86.2	85.0521	51.2532	73.8434	46.1626	55.0197	60.8626	102.949	0.700935	84.0686	101.261	47.6795
	FC	65.48	76	54.67	70.01	81.33	61.66	65.36	63.05	1.17	65.93	20.2	66.57
L640A*	ELISA	44.4095	46.6868	35.2228	18.0321	4.85385	6.66705	14.8503	55.6111	72.7264	73.037	100.164	4.5166
	FC	7.21	19.39	15.04	7.06	1.51	9.88	5.55	18.05	9.81	83.94	58.66	5.81
E641A	ELISA	52.9569	59.9587	46.2792	25.6132	6.46151	8.71436	19.3831	70.9302	78.7114	79.678	113.489	7.09965
	FC	59.09	63.99	33.57	79.22	84.89	71.85	61.15	89.93	78.99	65.04	34.49	68.97
A642G/S*#	ELISA	74.6917	80.1743	68.6795	43.9551	16.4676	28.1671	37.4724	71.9795	91.7774	62	90	13
	FC	18.7	39.41	23.48	17.9	19.23	27.36	9.77	27.9	24.9	104.36	68.03	7.26
A643G/S*#	ELISA	32.9663	43.4025	44.3007	15.7163	3.72317	4.35631	11.3987	46.1938	61.8897	78.1252	106.516	3.95003
	FC	9.47	24.29	10.33	14.58	2.06	7.37	3.16	19.86	14.69	122.2	87.6	3.18
C644A*	ELISA	--	--	--	--	--	--	--	--	--	--	--	--
	FC	3.77	5.24	3.23	4.43	0.88	3.49	-0.06	4.61	2.52	80.65	57.01	2.61
N645A	ELISA	100.34	94.0786	66.4802	56.2874	33.2022	37.0047	52.4941	91.7792	108.543	70.4758	105.12	27.0721
	FC	42.97	60.36	33.28	36.73	43.87	47.81	34.46	75.39	50.95	87.88	61.69	28.36
Reactivity (% of wild type):		<25%	26-50%	51-75%	76-150%	>150%
-- not tested
Reactivities shown are the mean of 2-3 experiments
*may inhibit proper E1E2 folding based on flow cytometry (FC) analysis
#A-->G mutant tested by ELISA; A-->S mutant tested by FC
