# Supplementary material for: Probing the antigenicity of hepatitis C virus envelope glycoprotein complex by high-throughput mutagenesis
Source: PLoS Pathog. 2017 Dec 18;13(12):e1006735. doi: 10.1371/journal.ppat.1006735 (PMC5749897; doi:10.1371/journal.ppat.1006735)
Supplement: S5 Table — A panel of HCVpp with point mutation in the E2 back layer (residues 600–645) were generated. Infectivity of each mutant was measured in triplicate using Huh-7 cells and the results are shown as a percentage of infectivity relative to wild-type HCVpp. (XLSX) [file ppat.1006735.s009.xlsx]

## Sheet: Sheet1
Gopal et al., Probing the antigenicity of hepatitis C virus envelope glycoprotein complex by high-throughput mutagenesis analysis
Table S5
Effect of back layer mutation on HCVpp infectivity of Huh-7 cells
Infectivity is shown as % infectivity of wildtype E1/E2
Mutation	Average Infectivity
G600A	5
P601A	13
W602A	2
I603A	1
T604A	5
P605A	12
R606A	2
C607A	3
M608A	2
V609A	6
D610A	1
Y611A	1
P612A	4
T613A	3
R614A	2
L615A	4
W616A	0
H617A	1
Y618A	0
P619A	1
C620A	0
T621A	1
I622A	11
N623A	1
Y624A	3
T625A	2
I626A	7
F627A	9
K628A	5
V629A	27
R630A	4
M631A	4
Y632A	1
V633A	0
G634A	1
G635A	1
V636A	1
E637A	5
H638A	0
R639A	1
L640A	0
E641A	25
A642S	3
A643S	1
C644A	1
N645A	6
